# Supplementary material for: Mutation of p53 increases the competitive ability of pluripotent stem cells
Source: Development. 2024 Jan 19;151(2):dev202503. doi: 10.1242/dev.202503 (PMC10820806; doi:10.1242/dev.202503)
Supplement: Table S4. Antibodies [file develop-151-202503-TableS4.xlsx]

## Sheet: Comp2_P53KON2B27vE14wtN2B27
	baseMean	log2FoldChange	lfcSE	stat	pvalue	padj
Trp53	5764.29	-4.31264	0.0979932	-33.8048	1.67699e-250	3.17253e-246
Ccng1	7084.7	-3.81961	0.104924	-26.873	4.54804e-159	4.30199e-155
Rian	2230.75	-7.1387	0.255905	-23.9882	3.69242e-127	2.32844e-123
Phlda3	1040.46	-5.37072	0.195777	-22.325	2.11496e-110	1.00027e-106
Cdkn1a	920.314	-6.35138	0.289492	-18.4854	2.70506e-76	1.02348e-72
Eda2r	1059.02	-4.87991	0.215834	-17.9763	2.98756e-72	9.41976e-69
Plk2	1123	-5.33765	0.306381	-14.1577	1.67377e-45	4.52349e-42
Meg3	1480.21	-7.188	0.486259	-12.7257	4.25473e-37	1.00614e-33
Ak1	783.642	-2.71317	0.13563	-12.6312	1.42087e-36	2.98667e-33
Perp	690.483	-2.15279	0.0969274	-11.8933	1.28245e-32	2.42614e-29
Sfn	1448.16	-3.34057	0.197114	-11.8742	1.61202e-32	2.77238e-29
Alox5	181.414	-4.10907	0.271774	-11.4399	2.64195e-30	4.16504e-27
Svop	155.947	-7.92602	0.715114	-9.68521	3.48505e-22	5.07155e-19
Neurod1	223.361	-3.43238	0.260276	-9.34541	9.1535e-21	1.2369e-17
Dcxr	268.244	-2.80837	0.195392	-9.25512	2.13994e-20	2.69889e-17
Cdkn2a	185.377	2.72946	0.191513	9.03051	1.70875e-19	2.02038e-16
Zfp365	1051.53	-2.83725	0.20376	-9.01677	1.9372e-19	2.15576e-16
Pmepa1	190.282	-3.28351	0.260566	-8.76367	1.88988e-18	1.98626e-15
Lefty2	1704.81	-5.46131	0.513365	-8.69034	3.61364e-18	3.59804e-15
Triml2	785.889	3.16187	0.256242	8.43681	3.26104e-17	3.08462e-14
Tek	246.841	-2.8919	0.22487	-8.4133	3.9864e-17	3.59118e-14
Fam212b	189.888	-6.22363	0.622516	-8.39115	4.81397e-17	4.13957e-14
Six1	204.875	2.85362	0.222501	8.33084	8.02739e-17	6.6027e-14
Ano3	112.497	-9.33913	1.03808	-8.0332	9.49599e-16	7.48522e-13
X2410141K09Rik	578.082	3.61317	0.32581	8.02054	1.05279e-15	7.96666e-13
Pid1	455.815	-1.96826	0.120914	-8.00787	1.16708e-15	8.49184e-13
Dok2	430.86	-2.53694	0.192861	-7.96915	1.59769e-15	1.11945e-12
AI661453	352.761	-2.78702	0.225532	-7.9236	2.30725e-15	1.55888e-12
Zak	841.887	-1.842	0.108361	-7.77028	7.83137e-15	5.10875e-12
Txnip	13572.1	2.26251	0.165523	7.62738	2.39582e-14	1.5108e-11
Sox21	252.302	2.62956	0.217433	7.49452	6.6539e-14	4.06059e-11
Mirg	86.1515	-7.98214	0.933892	-7.47639	7.63907e-14	4.51612e-11
D630023F18Rik	65.8178	-4.41991	0.471437	-7.25423	4.03967e-13	2.31583e-10
Ddit4l	322.953	-2.22794	0.170458	-7.20374	5.85816e-13	3.25955e-10
S100a10	925.199	-2.29563	0.180589	-7.17448	7.25851e-13	3.92333e-10
Igfbp3	1077.62	-2.05782	0.149256	-7.08727	1.36778e-12	7.18771e-10
Foxj1	123.464	-3.23052	0.315135	-7.07797	1.46279e-12	7.39493e-10
Trp53inp1	3812.29	-2.13499	0.160403	-7.07585	1.4854e-12	7.39493e-10
Dscaml1	112.482	-8.06113	1.014	-6.96363	3.31618e-12	1.6086e-09
Ptprv	110.67	-4.35521	0.482465	-6.95431	3.54284e-12	1.67558e-09
Esx1	71.1676	2.75228	0.25229	6.94548	3.77188e-12	1.7404e-09
Nodal	582.626	-3.25518	0.32532	-6.9322	4.14339e-12	1.8663e-09
Scn3b	103.493	-3.01937	0.294806	-6.84983	7.39398e-12	3.25301e-09
Anxa1	138.854	-3.47934	0.365694	-6.77983	1.20318e-11	5.17313e-09
Smad7	461.038	-2.68297	0.248374	-6.77594	1.236e-11	5.19613e-09
Lif	177.529	-2.08581	0.16089	-6.74874	1.49129e-11	6.13311e-09
Gsx1	22.309	4.26699	0.487351	6.70356	2.03398e-11	8.18698e-09
Lefty1	2167.43	-4.79176	0.572849	-6.61912	3.61334e-11	1.42411e-08
Zfp750	93.9211	-4.61353	0.547857	-6.59575	4.23119e-11	1.63358e-08
Phf11d	310.919	2.67366	0.256976	6.5129	7.3716e-11	2.78912e-08
Slc19a2	1229.78	-1.60277	0.0926539	-6.50556	7.74041e-11	2.87124e-08
Aif1	0.358207	-31.545	4.73436	-6.45177	1.10551e-10	4.02193e-08
Trim67	245.004	-3.89707	0.458289	-6.32149	2.59057e-10	9.24686e-08
Fermt1	293.065	-2.23317	0.197336	-6.24909	4.1284e-10	1.44632e-07
Tmem63a	192.705	-2.60079	0.256844	-6.23254	4.58933e-10	1.57856e-07
Piwil2	348.274	2.21579	0.197009	6.17124	6.77557e-10	2.28893e-07
Dppa2	1272.73	2.3093	0.214628	6.10034	1.05844e-09	3.51291e-07
Nr5a2	482.233	3.76716	0.454636	6.08654	1.15379e-09	3.76333e-07
Efhd1	113.33	2.31701	0.218298	6.03308	1.60863e-09	5.15798e-07
Lincenc1	3582.63	2.18564	0.197827	5.99332	2.05598e-09	6.4825e-07
X9230114K14Rik	108.185	-2.54084	0.259607	-5.93528	2.93346e-09	9.09759e-07
Lix1l	300.789	2.16537	0.198229	5.8789	4.13003e-09	1.26019e-06
Aqp3	391.974	2.60571	0.277083	5.79504	6.83036e-09	2.01901e-06
Krt19	545.286	-2.27503	0.219963	-5.79655	6.76911e-09	2.01901e-06
Crispld1	86.6396	-2.27528	0.22113	-5.76712	8.06386e-09	2.34696e-06
Fgf15	269.345	-1.97653	0.170638	-5.72281	1.04776e-08	3.00327e-06
Gata4	90.8682	2.29495	0.226434	5.71889	1.0722e-08	3.02745e-06
Aen	4193.48	-1.47298	0.082748	-5.71596	1.09089e-08	3.03492e-06
Tap1	289.934	-2.10459	0.193393	-5.71163	1.11898e-08	3.06794e-06
Fnd3c2	0.235195	-28.1233	4.75247	-5.70721	1.14843e-08	3.10372e-06
Chst15	249.486	-2.86879	0.328359	-5.69131	1.26069e-08	3.35912e-06
Arap2	572.47	-2.18638	0.212549	-5.58169	2.38191e-08	6.25848e-06
Dnmt3l	3601.6	2.46014	0.261899	5.5752	2.47241e-08	6.40727e-06
Gbp2	145.715	-3.17158	0.393364	-5.52053	3.37969e-08	8.64014e-06
Plcd4	69.8879	-2.42547	0.261434	-5.45251	4.96629e-08	1.2527e-05
Gpr171	1.40765	-26.3187	4.73352	-5.34881	8.85352e-08	2.20383e-05
Gm1564	708.317	2.18047	0.221912	5.31952	1.04039e-07	2.55612e-05
Col2a1	938.04	-2.03346	0.194958	-5.30094	1.15206e-07	2.79418e-05
Slc6a15	603.503	-1.68994	0.130686	-5.2794	1.29606e-07	3.10365e-05
Wnt4	160.961	-2.32433	0.254026	-5.21337	1.85444e-07	4.38528e-05
Btg2	1121.51	-1.74973	0.14421	-5.1989	2.00471e-07	4.68212e-05
S100a6	234.408	-2.31684	0.254624	-5.17169	2.31985e-07	5.35207e-05
Aim2	707.026	1.51819	0.100576	5.15225	2.57374e-07	5.86627e-05
X4933425L06Rik	0.374182	25.5164	4.78065	5.12826	2.92437e-07	6.5861e-05
Dlgap3	812.975	1.89826	0.17531	5.12386	2.99343e-07	6.66233e-05
Dlc1	2158.79	1.85109	0.168777	5.04269	4.59036e-07	0.000100977
Pitx2	69.0066	-3.75609	0.548199	-5.02753	4.96837e-07	0.000108036
Sytl1	117.693	-2.49472	0.29849	-5.00759	5.51169e-07	0.000118489
Cbr3	395.818	-1.7369	0.147359	-5.0007	5.71235e-07	0.000121423
Syt6	43.5831	2.41936	0.284345	4.99168	5.98555e-07	0.000125816
X1700007K13Rik	155.982	-2.22878	0.248198	-4.95079	7.39136e-07	0.000153659
Eng	529.936	-1.91649	0.185644	-4.93681	7.94093e-07	0.00016329
Hlx	11.3471	6.00824	1.01667	4.92612	8.38798e-07	0.000170628
Gm10413	1.66598	-24.2431	4.72956	-4.91443	8.90418e-07	0.000179201
Esrrb	4835.27	2.11417	0.227956	4.88768	1.02031e-06	0.000203182
Fas	12.9241	-6.31	1.08777	-4.88152	1.0527e-06	0.000207447
Rpl39l	152.39	2.69072	0.346929	4.87338	1.09706e-06	0.000213961
Apol7b	0.787017	15.7898	3.03756	4.86897	1.1218e-06	0.000216553
Cd200r2	0.44326	23.1824	4.57161	4.85221	1.22091e-06	0.000233305
Zfp600	1593.41	1.98859	0.20525	4.81651	1.46091e-06	0.000276376
Fam196a	31.1612	-3.91012	0.609842	-4.77192	1.82475e-06	0.000341789
Zeb1	472.549	1.93512	0.19639	4.76154	1.92117e-06	0.00035632
X9430078K24Rik	0.395853	-19.8966	3.97375	-4.75535	1.98101e-06	0.000363852
Klhl6	0.307139	23.6277	4.76614	4.74759	2.05854e-06	0.000374457
Triml1	303.364	2.71514	0.363373	4.72005	2.35789e-06	0.000424824
Gm15023	0.388609	-23.3363	4.76646	-4.68613	2.78422e-06	0.000496904
Ltb4r1	15.5127	-6.20297	1.11089	-4.6836	2.81873e-06	0.000498362
Inpp5d	702.764	-2.42415	0.305476	-4.66208	3.13025e-06	0.000546353
Rex2	2335.32	1.87557	0.187853	4.66092	3.14793e-06	0.000546353
Fam83h	853.607	-1.71577	0.153857	-4.65218	3.2844e-06	0.000564858
Zscan4b	26.587	6.17326	1.11261	4.64965	3.32501e-06	0.000566689
Metrnl	55.3428	-2.25348	0.270171	-4.63957	3.49132e-06	0.000589721
Grin2c	52.0264	2.17389	0.256705	4.57291	4.8099e-06	0.000805254
Dll1	598.224	1.82983	0.181754	4.56568	4.97886e-06	0.00082623
Pou1f1	0.357015	-22.5188	4.75816	-4.52251	6.11103e-06	0.00100529
Sp6	417.718	-1.98534	0.21842	-4.51122	6.44572e-06	0.00104251
Wnt7b	132.05	-2.22213	0.270913	-4.51116	6.44747e-06	0.00104251
Serpine2	1037	-1.53026	0.117908	-4.49723	6.8843e-06	0.00110371
Cphx2	21.8689	22.3167	4.75816	4.48003	7.46323e-06	0.00118647
Gbp2b	104.876	-2.52996	0.344238	-4.44448	8.81032e-06	0.00138895
Sohlh2	115.133	2.17872	0.26597	4.4318	9.34518e-06	0.00146109
Alox5ap	58.0348	2.33678	0.30267	4.4166	1.00264e-05	0.00155475
Tbx15	81.2178	2.26344	0.288007	4.38684	1.15011e-05	0.00176893
Naa11	322.028	1.76539	0.174737	4.38024	1.18551e-05	0.00180867
Psma8	352.926	1.6467	0.147992	4.36986	1.24326e-05	0.0018816
Rbm44	107.612	2.14835	0.267801	4.28806	1.80237e-05	0.00270613
Tagln	2690.49	-2.15414	0.269412	-4.28393	1.83618e-05	0.00273519
Kynu	42.2091	-2.49591	0.349779	-4.27672	1.89671e-05	0.00280327
Dppa3	86.2309	2.76791	0.413603	4.27441	1.91642e-05	0.00281045
Gm10324	371.423	2.31666	0.311981	4.22033	2.43944e-05	0.00354995
Ltb4r2	24.0718	-3.84263	0.674	-4.21756	2.4696e-05	0.00355697
Zyg11a	114.603	2.87023	0.443557	4.21644	2.48187e-05	0.00355697
Cdyl2	986.585	1.77553	0.184451	4.20455	2.61604e-05	0.00372107
Wnt3	34.0594	-4.37741	0.804762	-4.19678	2.70731e-05	0.00382216
Ebf1	176.669	1.81407	0.194375	4.18815	2.81233e-05	0.00391204
Zscan4f	55.1183	4.2702	0.780626	4.18921	2.79931e-05	0.00391204
Bbc3	905.179	-1.53114	0.127329	-4.17137	3.02776e-05	0.00418097
Gm10640	0.150044	20.8449	4.76103	4.16819	3.07023e-05	0.00420888
Taf7l	65.024	2.81951	0.436883	4.16476	3.11678e-05	0.00424196
Gm14484	0.144498	-20.5943	4.76103	-4.11555	3.8625e-05	0.00519449
Tacstd2	98.0187	-2.15617	0.280964	-4.11501	3.87157e-05	0.00519449
A530013C23Rik	0.179976	20.5382	4.76104	4.10377	4.06468e-05	0.00533998
Gm13247	1338.75	1.90197	0.219752	4.1045	4.05199e-05	0.00533998
Hcst	0.179976	20.5382	4.76104	4.10377	4.06468e-05	0.00533998
X4930402F11Rik	0.153006	-20.3872	4.76104	-4.07205	4.66008e-05	0.00595671
X8430431K14Rik	0.153006	-20.3872	4.76104	-4.07205	4.66008e-05	0.00595671
Gm9839	0.153006	-20.3872	4.76104	-4.07205	4.66008e-05	0.00595671
Sel1l2	0.153006	-20.3872	4.76104	-4.07205	4.66008e-05	0.00595671
S100a11	850.6	-1.78672	0.193555	-4.06459	4.81173e-05	0.00610928
Acta2	616.054	-2.95751	0.484283	-4.04207	5.29821e-05	0.00663785
Klf2	2352.17	1.98436	0.243485	4.0428	5.28157e-05	0.00663785
Zfp936	787.889	1.92389	0.230008	4.01679	5.89967e-05	0.00734276
Azin2	270.474	-1.534	0.133319	-4.00545	6.18984e-05	0.00765356
Fam205a1	0.185909	-19.9505	4.75979	-3.98137	6.85206e-05	0.00836305
Tex14	237.291	2.12369	0.282194	3.982	6.8339e-05	0.00836305
Syt12	54.3792	-2.4605	0.370168	-3.94552	7.96282e-05	0.00965645
Gm5415	0.245985	-19.5134	4.73859	-3.90695	9.34678e-05	0.0112626
Hs3st4	27.4159	-3.40946	0.618012	-3.89872	9.67023e-05	0.0115786
Pramel1	40.9229	2.49939	0.385658	3.88788	0.000101122	0.0120316
A930001C03Rik	19.444	-3.00154	0.516151	-3.87781	0.0001054	0.0124622
Tcl1	490.926	3.06184	0.532585	3.87139	0.000108215	0.0127156
Trim52	35.1862	2.91903	0.49746	3.85765	0.000114484	0.0133692
Adck3	347.816	1.6926	0.180727	3.83227	0.000126965	0.0147357
Fgf8	13.8982	-4.05804	0.798772	-3.82843	0.000128963	0.0148763
Zic1	64.4765	2.29118	0.337659	3.82392	0.000131346	0.0150594
F5	123.565	-2.379	0.363062	-3.79827	0.000145712	0.0166059
Cryab	119.797	-2.44874	0.383187	-3.78076	0.000156351	0.0177116
LOC105245869	10.3961	3.51252	0.670823	3.74543	0.000180086	0.020279
Liph	402.913	1.83476	0.22364	3.73259	0.00018952	0.0212151
Platr21	117.908	-1.60251	0.161623	-3.72787	0.000193105	0.0214892
X1700003M07Rik	61.2609	-2.14745	0.308519	-3.71923	0.000199827	0.0221072
Acta1	480.46	-2.38064	0.372045	-3.71095	0.000206486	0.022711
Gm5662	18.869	5.18037	1.13848	3.67187	0.000240778	0.0263297
Klhdc7a	99.7134	-2.12683	0.307611	-3.66316	0.000249123	0.0270856
Ubap1l	49.1721	2.16362	0.319109	3.64645	0.000265883	0.0287428
Mat1a	14.0254	-2.8872	0.520351	-3.62679	0.000286964	0.0308453
Chl1	7.03449	-5.13516	1.14879	-3.59957	0.000318741	0.0340674
Fmr1nb	131.97	-1.87324	0.243325	-3.58876	0.000332251	0.0353119
Epas1	441.247	1.96711	0.269893	3.5833	0.000339286	0.0356666
Ero1lb	82.1952	1.60537	0.168945	3.58324	0.000339358	0.0356666
Hist1h4m	0.569146	-17.8174	4.73751	-3.54984	0.000385471	0.0402892
Col5a2	130.659	-1.67778	0.192388	-3.52298	0.00042672	0.0441544
Pof1b	27.4384	-4.86301	1.09659	-3.52273	0.00042712	0.0441544
Mgp	0.355346	-17.7021	4.75818	-3.51019	0.00044779	0.0460396
Igdcc4	1978.12	-1.50346	0.144062	-3.49477	0.000474463	0.0485183
G6pd2	0.293221	-17.6671	4.78418	-3.48379	0.000494373	0.0502825
Nkx2.9	27.7049	-4.83911	1.10547	-3.47284	0.000514979	0.0520982
Hnf1a	96.2393	2.09864	0.317966	3.4552	0.00054988	0.0553331
Gm5091	26.6322	2.72278	0.499529	3.44881	0.000563063	0.0563599
Pdgfb	282.654	-1.67382	0.19635	-3.43173	0.000599752	0.0597163
Pthlh	0.41445	-14.7973	4.03474	-3.41963	0.000627071	0.0621096
Gm8765	0.51755	-16.3191	4.48325	-3.41695	0.000633258	0.0623957
Rprm	89.6688	-2.04605	0.306293	-3.41519	0.000637374	0.0624759
Lgals3	549.685	-1.89746	0.263819	-3.4018	0.000669448	0.0652815
Itgam	82.3435	2.2384	0.365755	3.38588	0.000709498	0.0688322
Zc3hav1	274.306	2.39721	0.412888	3.38401	0.000714366	0.0689509
Ccdc36	103.299	1.631	0.186755	3.37878	0.000728083	0.0699182
Cyyr1	105.691	-1.93249	0.276565	-3.37168	0.00074712	0.0713839
Fndc1	23.8031	-2.93841	0.575498	-3.36823	0.000756515	0.0719184
Cpt1c	1199.35	-1.55554	0.165113	-3.36464	0.000766439	0.0722019
Macc1	46.8566	-2.5277	0.454078	-3.36439	0.000767131	0.0722019
Synm	495.729	-1.64099	0.191588	-3.34565	0.000820899	0.0768801
Gm14005	10.0312	-2.89534	0.569827	-3.32617	0.000880471	0.082053
Rfpl4	0.305968	-16.6905	4.74531	-3.30652	0.000944612	0.0875988
Sp5	34.5359	-4.82687	1.16103	-3.29609	0.000980417	0.0904758
Cpped1	628.517	-1.44331	0.135421	-3.27357	0.00106198	0.096589
Rbpjl	0.406069	-16.5873	4.76066	-3.27419	0.00105964	0.096589
Spt1	0.254966	-16.5521	4.74912	-3.27472	0.00105765	0.096589
Zfp42	4181.89	1.62582	0.191491	3.26816	0.00108248	0.0979829
Col1a2	142.82	-1.98723	0.302368	-3.265	0.00109465	0.0981453
Il19	0.276697	16.5334	4.75696	3.26541	0.00109305	0.0981453
Tgfb2	125.649	-2.31201	0.402154	-3.26246	0.00110451	0.0985621
Irx2	120.292	1.65704	0.201569	3.25964	0.00111553	0.099078
EU599041	364.037	1.74329	0.228153	3.25785	0.00112262	0.0992413
Themis	39.244	4.68785	1.14482	3.22135	0.00127588	0.112265
Foxc2	3.47427	4.79712	1.18313	3.20938	0.00133024	0.116507
Nipal4	32.8056	-2.39667	0.435368	-3.20802	0.00133652	0.116517
Rfx6	40.4526	-2.68061	0.524387	-3.20491	0.00135106	0.117245
Cyp26a1	118.362	-1.99767	0.311821	-3.19949	0.00137673	0.118927
P2ry4	3.25888	4.80489	1.19505	3.18387	0.00145323	0.124964
Drd1	9.56725	3.40496	0.758744	3.16966	0.00152615	0.130641
Clec4a1	0.372073	13.8565	4.0743	3.15552	0.00160213	0.136527
Slc22a3	107.351	-2.29005	0.409036	-3.15388	0.00161115	0.13668
Cd80	23.9431	-4.30923	1.05479	-3.13732	0.00170497	0.143994
Krt17	266.729	-1.7718	0.24758	-3.11737	0.00182475	0.153425
Akr1c14	7.55398	-3.26391	0.729285	-3.10429	0.00190739	0.159664
Ccdc42b	0.265886	15.8023	4.77845	3.09773	0.00195011	0.161409
Dhrs3	64.9358	-2.01126	0.326431	-3.09793	0.00194879	0.161409
Fbxl13	0.200458	-15.7186	4.75426	-3.09587	0.00196237	0.161409
Npy2r	0.244305	15.7806	4.77311	3.09664	0.0019573	0.161409
Tshr	14.7511	-4.48566	1.13213	-3.07885	0.00207798	0.170179
Gm16159	0.358215	-15.6764	4.78482	-3.06729	0.00216011	0.176142
Gm15091	9.94688	5.30651	1.40676	3.06131	0.00220374	0.178929
Gm10375	0.207523	-15.6188	4.77755	-3.0599	0.00221412	0.179003
Snora52	0.257173	15.5876	4.78482	3.04872	0.00229822	0.185011
Card10	887.118	-1.32003	0.105103	-3.0449	0.0023276	0.186583
Ctgf	1452.1	-1.52467	0.172989	-3.03294	0.00242182	0.193317
Ephx3	5.19477	-4.76555	1.2427	-3.03012	0.00244455	0.194311
Cd38	118.863	-1.72096	0.238536	-3.02245	0.00250739	0.198472
Agbl1	0.199416	-15.402	4.77319	-3.01727	0.00255063	0.200219
Gm15114	0.199416	-15.402	4.77319	-3.01727	0.00255063	0.200219
Grm4	155.929	1.5704	0.189324	3.01285	0.0025881	0.202321
Cnn1	1013.85	-1.35751	0.119457	-2.9928	0.00276427	0.214503
Tcf24	79.8973	1.59138	0.197616	2.99255	0.00276661	0.214503
Gap43	375.603	-1.4531	0.151877	-2.98334	0.00285125	0.220163
Clgn	186.017	1.40952	0.138827	2.94987	0.0031791	0.244481
Anxa3	475.221	-1.63869	0.216771	-2.94639	0.00321508	0.246246
Fezf1	5.03036	3.274	0.772805	2.94253	0.00325547	0.248335
Ankrd1	10.5676	-2.83751	0.626104	-2.93484	0.00333724	0.252536
Usp11	1883.82	1.39084	0.133167	2.93495	0.00333606	0.252536
Gal3st1	29.5717	-2.06518	0.364248	-2.92432	0.00345209	0.260186
Eva1c	28.5031	-2.28939	0.441176	-2.92262	0.00347094	0.260569
Vmn2r1	12.6747	2.69168	0.579375	2.91983	0.00350222	0.261878
Gm20767	10.1076	4.43986	1.18117	2.91225	0.00358841	0.267266
Slc46a3	277.329	1.39868	0.137168	2.9065	0.00365502	0.27116
Rtl1	12.5709	-3.69534	0.930107	-2.89788	0.00375691	0.27763
H2afj	670.56	-1.63278	0.219908	-2.87747	0.00400875	0.295088
Ccdc68	30.1454	-2.03085	0.359862	-2.86457	0.00417572	0.304707
Gucy1a3	31.388	-2.01652	0.354696	-2.8659	0.00415819	0.304707
Tgm1	502.432	-1.79201	0.276573	-2.86366	0.00418775	0.304707
Gm364	26.7418	2.38281	0.4842	2.85586	0.00429208	0.311102
Gm11715	0.276393	14.604	4.77863	2.84683	0.00441564	0.318836
X9530053A07Rik	26.5826	-3.56994	0.904093	-2.84256	0.00447532	0.321916
Mov10l1	134.962	1.59403	0.210061	2.82788	0.00468578	0.335778
Hsf5	48.1494	1.66823	0.236548	2.8249	0.00472947	0.336362
Lypd6b	101.574	-1.75448	0.267002	-2.82573	0.00471732	0.336362
Khdc3	159.393	4.21388	1.14017	2.81878	0.00482072	0.340293
Nog	15.2197	-2.82962	0.648933	-2.81942	0.00481102	0.340293
Bnc2	421.03	1.53816	0.191102	2.81608	0.00486133	0.341884
Adam19	2490.82	1.43032	0.153197	2.80895	0.0049704	0.348259
Id1	570.172	-2.1357	0.404972	-2.80438	0.00504128	0.351922
Zfp872	12.4653	2.20813	0.4316	2.79919	0.00512305	0.356315
Ciart	380.965	1.39617	0.141679	2.79627	0.00516958	0.358235
Colec12	1150.96	-1.47729	0.17165	-2.78059	0.00542607	0.374636
Lamc2	567.134	-1.57668	0.207608	-2.77776	0.00547356	0.376541
Clca1	6.96502	3.23817	0.808811	2.76724	0.00565331	0.387498
Krt20	5.78011	-4.36147	1.21682	-2.7625	0.00573611	0.391248
Lrrc31	71.3898	3.0003	0.724289	2.76174	0.00574939	0.391248
Sgk1	1694.25	1.60493	0.219456	2.7565	0.00584236	0.39615
Anxa8	19.2638	-3.88114	1.05791	-2.72344	0.00646057	0.435237
Ddit3	645.213	1.67922	0.249479	2.72257	0.00647772	0.435237
Loxl4	69.934	-1.92316	0.33914	-2.72205	0.00648783	0.435237
Dnaic1	36.5128	-2.07859	0.396597	-2.7196	0.00653605	0.436922
Radil	363.34	-1.42744	0.157621	-2.71181	0.00669177	0.445757
Adra1d	8.27468	-3.09821	0.777611	-2.69828	0.00696996	0.462659
Ppp1r1b	23.1964	1.94455	0.350269	2.69663	0.00700459	0.463331
Eme2	90.3058	-1.6653	0.247179	-2.69156	0.00711178	0.468783
X6430411K18Rik	3.45954	-4.5996	1.33924	-2.6878	0.0071924	0.472451
Syt13	526.357	-1.47274	0.176266	-2.68197	0.00731889	0.479096
Oc90	3.2114	-4.51073	1.31173	-2.6764	0.00744171	0.485456
Hrh2	7.19872	2.94454	0.727314	2.67359	0.00750448	0.487869
Mael	273.555	1.61531	0.230376	2.67089	0.00756508	0.490124
Trim66	244.418	1.65889	0.247408	2.66317	0.00774072	0.499791
Krt8	3291.49	-1.61836	0.232505	-2.65956	0.00782419	0.503463
Clnk	23.1425	1.86954	0.328487	2.6471	0.00811864	0.520639
Cldn5	23.1303	2.25376	0.474754	2.64087	0.00826937	0.526734
Pcdh7	99.1167	-1.88617	0.335425	-2.64192	0.00824373	0.526734
Capn3	130.283	1.98944	0.375754	2.63321	0.0084581	0.536382
Dcn	48.284	-1.76435	0.290358	-2.63243	0.00847754	0.536382
Sox1	987.597	1.40599	0.154348	2.63039	0.00852866	0.537817
Usp17le	8.24044	3.7536	1.05219	2.61702	0.00887008	0.557489
Zfp91Cntf	27.6459	-7.62617	2.54649	-2.60208	0.00926608	0.580449
Calcr	281.917	-1.68323	0.263156	-2.5963	0.00942344	0.588359
Vgf	224.036	-1.65653	0.253971	-2.58508	0.00973569	0.605855
Ccnb3	3.24633	4.1692	1.22937	2.5779	0.00994031	0.61656
Pdzk1	171.643	1.50007	0.194723	2.56812	0.0102252	0.632157
Gm13242	3482.21	1.50266	0.19603	2.5642	0.0103414	0.637256
Nkx6.3	61.5607	3.89398	1.13022	2.56054	0.0104509	0.641918
Rcsd1	18.3697	-2.04149	0.406951	-2.55926	0.0104895	0.642203
Abcg1	553.743	1.41858	0.163704	2.55691	0.0105608	0.642406
Ldlrad4	52.9202	-1.94179	0.368289	-2.55719	0.0105521	0.642406
Zscan4a	20.4206	3.87988	1.13041	2.54764	0.0108455	0.657611
X4930548H24Rik	80.171	1.63971	0.252833	2.53015	0.0114013	0.689106
Ptprm	129.406	-1.62662	0.247822	-2.5285	0.0114552	0.69016
Fcgr2b	11.1172	4.01344	1.1952	2.5213	0.0116924	0.70221
Ggta1	680.27	-1.39489	0.156732	-2.51952	0.0117515	0.703526
Cox6b2	428.101	-1.54747	0.218791	-2.50224	0.0123411	0.736493
Fam159b	4.35352	-4.02967	1.21659	-2.49029	0.012764	0.759336
Cngb1	46.5576	1.85766	0.344809	2.48735	0.0128699	0.7612
Tbx5	4.40942	3.14057	0.860638	2.48719	0.0128758	0.7612
Ephx1	90.1625	-1.59248	0.240987	-2.45857	0.013949	0.822079
Hspa1a	127.745	1.5509	0.224251	2.45664	0.0140243	0.823949
Got1l1	120.089	-1.62311	0.255608	-2.43775	0.0147791	0.865608
Atp6v0c.ps2	1935.87	-2.88338	0.775569	-2.42838	0.0151663	0.874851
Col13a1	30.3858	2.41634	0.583066	2.42912	0.0151355	0.874851
Commd3	250.119	-1.39033	0.160631	-2.43001	0.0150984	0.874851
Ntm	8.63373	-2.63213	0.672117	-2.42834	0.0151682	0.874851
Nxn	798.759	-1.21983	0.0903783	-2.43233	0.0150021	0.874851
Gm2016	20.3368	3.78513	1.14772	2.42667	0.015238	0.87621
Rhod	261.988	-1.30999	0.127834	-2.42491	0.0153121	0.877801
Sdr42e1	24.7006	-1.94718	0.391373	-2.42015	0.0155139	0.886682
Sec14l5	14.7389	-2.42774	0.590299	-2.41866	0.0155776	0.887641
Pde1a	10.9593	-2.81056	0.75047	-2.41257	0.0158406	0.899917
Otop1	100.943	1.73974	0.306933	2.41011	0.0159475	0.903278
X5830418P13Rik	17.861	-3.6128	1.08691	-2.40387	0.0162226	0.916118
X0610005C13Rik	2.8378	0.713788	0.999361	0	1	1
X0610007P14Rik	1236.34	-0.022416	0.0780084	0	1	1
X0610009B22Rik	472.902	-0.109751	0.128509	0	1	1
X0610009L18Rik	4.64577	0.481234	0.726152	0	1	1
X0610009O20Rik	2229.07	0.0805809	0.0764435	0	1	1
X0610010B08Rik	576.216	-0.226734	0.200728	0	1	1
X0610010F05Rik	1196.65	0.240875	0.15549	0	1	1
X0610010K14Rik	1466	-0.287578	0.1436	0	1	1
X0610011F06Rik	271.787	-0.291565	0.117366	0	1	1
X0610012G03Rik	482.589	-0.623612	0.175376	0	1	1
X0610030E20Rik	1068.25	0.208793	0.126923	0	1	1
X0610037L13Rik	606.421	-0.458433	0.161427	0	1	1
X0610038B21Rik	6.97035	0.218104	0.472026	0	1	1
X0610039K10Rik	1.64713	1.23559	1.51177	0.155836	0.876162	1
X0610040B10Rik	9.54879	-1.11228	0.507129	-0.221411	0.824772	1
X0610040F04Rik	10.352	-0.402885	0.591984	0	1	1
X0610040J01Rik	38.6526	0.485397	0.283629	0	1	1
X0610043K17Rik	1.70628	-0.706725	1.44612	0	1	1
X1010001N08Rik	0.155225	0.754883	4.77934	0	1	1
X1110001J03Rik	274.768	-0.140648	0.173044	0	1	1
X1110002L01Rik	1110.48	-0.123219	0.159774	0	1	1
X1110004E09Rik	1208.34	-0.250573	0.150824	0	1	1
X1110004F10Rik	3404.83	0.0686964	0.0637257	0	1	1
X1110006O24Rik	12.054	-0.866607	0.53976	0	1	1
X1110007C09Rik	272.424	-0.00367884	0.148919	0	1	1
X1110008F13Rik	2338.42	-0.197187	0.122232	0	1	1
X1110008L16Rik	1141.11	-0.0696725	0.0704942	0	1	1
X1110008P14Rik	178.26	-0.288706	0.173333	0	1	1
X1110012L19Rik	445.185	-0.397011	0.107178	0	1	1
X1110015O18Rik	0.204172	0	4.78482	0	1	1
X1110017D15Rik	0.763795	-0.332155	1.92084	0	1	1
X1110019D14Rik	105.327	0.0983671	0.164124	0	1	1
X1110020A21Rik	11.1562	-0.588024	0.456609	0	1	1
X1110028F11Rik	0.43564	2.76312	3.82411	0.461055	0.644759	1
X1110028F18Rik	0.279496	0.0931196	4.78482	0	1	1
X1110032A03Rik	164.229	-0.204889	0.159738	0	1	1
X1110032F04Rik	66.2463	-0.325533	0.227616	0	1	1
X1110034G24Rik	156.7	-0.287919	0.162705	0	1	1
X1110037F02Rik	2691.31	0.0996537	0.168078	0	1	1
X1110038B12Rik	1062.58	0.0449785	0.168706	0	1	1
X1110038F14Rik	802.505	-0.484132	0.1702	0	1	1
X1110046J04Rik	6.07694	0.783936	0.591597	0	1	1
X1110051M20Rik	583.333	0.0947764	0.0897413	0	1	1
X1110059E24Rik	821.057	-0.0158871	0.07504	0	1	1
X1110059G10Rik	289.196	-0.410716	0.107902	0	1	1
X1110065P20Rik	305.053	-0.352436	0.164071	0	1	1
X1190002F15Rik	85.1448	0.131747	0.257901	0	1	1
X1190002N15Rik	929.471	-0.0599064	0.146188	0	1	1
X1190005I06Rik	307.809	0.159848	0.27554	0	1	1
X1190007I07Rik	179.163	0.0244948	0.182878	0	1	1
X1200014J11Rik	2245.09	0.215357	0.097554	0	1	1
X1300002E11Rik	112.919	-0.0903248	0.166608	0	1	1
X1300017J02Rik	8.38798	0.936468	0.656436	0	1	1
X1500004A13Rik	329.827	0.247107	0.125454	0	1	1
X1500009C09Rik	4.18491	0.869059	0.845107	0	1	1
X1500009L16Rik	480.341	-1.12068	0.118549	-1.01796	0.308697	1
X1500011B03Rik	374.888	-0.36878	0.113303	0	1	1
X1500011K16Rik	147.54	-0.122679	0.217671	0	1	1
X1500012F01Rik	1764.42	0.332429	0.196296	0	1	1
X1500015A07Rik	317.178	-0.135629	0.111024	0	1	1
X1500015O10Rik	9.03246	-0.189681	0.516195	0	1	1
X1500017E21Rik	0.206418	0	4.78482	0	1	1
X1500026H17Rik	3.75393	0.962177	0.767793	0	1	1
X1600002H07Rik	738.747	0.0985364	0.0787582	0	1	1
X1600002K03Rik	86.8155	-0.727812	0.26595	0	1	1
X1600012H06Rik	699.103	-0.385231	0.0994426	0	1	1
X1600014C10Rik	151.063	-0.20827	0.135496	0	1	1
X1600014C23Rik	0.726366	0.946213	2.00133	0	1	1
X1600014K23Rik	5.66772	-0.27747	0.669934	0	1	1
X1600020E01Rik	48.2261	-0.463888	0.37945	0	1	1
X1600023N17Rik	13.9113	0.0161268	0.498955	0	1	1
X1600029I14Rik	0.102004	-1.11148	4.77799	-0.023331	0.981386	1
X1600029O15Rik	1.08684	-1.04136	1.6994	-0.0243372	0.980584	1
X1700001C02Rik	0.39008	-0.627634	4.78477	0	1	1
X1700001C19Rik	11.9375	-0.569885	0.471884	0	1	1
X1700001F09Rik	0.262475	0	4.78482	0	1	1
X1700001G11Rik	13.4852	0.030052	0.380093	0	1	1
X1700001G17Rik	5.0875	-1.05889	0.632973	-0.0930292	0.92588	1
X1700001J03Rik	1.51074	0.413275	1.6159	0	1	1
X1700001J11Rik	2.97138	1.98276	1.16013	0.847108	0.396935	1
X1700001K19Rik	2.23136	-0.320127	1.37335	0	1	1
X1700001K23Rik	0.167435	1.22375	4.77571	0.0468523	0.962631	1
X1700001L05Rik	582.586	0.811392	0.208898	0	1	1
X1700001L19Rik	3.92171	-0.0549101	0.939249	0	1	1
X1700001O22Rik	40.5392	-0.521247	0.272731	0	1	1
X1700001P01Rik	4.60932	2.24387	1.29234	0.962498	0.3358	1
X1700003D09Rik	0.390435	0.325781	3.8868	0	1	1
X1700003E16Rik	27.2187	-0.743315	0.302064	0	1	1
X1700003E24Rik	0.243777	0.0931197	4.52293	0	1	1
X1700003F12Rik	61.7154	-0.177009	0.38507	0	1	1
X1700003G18Rik	1.09317	1.65483	1.62272	0.403539	0.686552	1
X1700003M02Rik	4.32593	-1.38921	1.15871	-0.335898	0.736948	1
X1700007G11Rik	19.0779	-0.74236	0.343983	0	1	1
X1700007J10Rik	0.345872	-1.19439	2.98493	-0.0651232	0.948076	1
X1700007K09Rik	0.944601	-3.36043	2.32441	-1.0155	0.309869	1
X1700007L15Rik	64.0345	-0.577755	0.225208	0	1	1
X1700008J07Rik	62.1729	-0.810266	0.244794	0	1	1
X1700008O03Rik	29.7801	-0.572113	0.384196	0	1	1
X1700009N14Rik	0.0930522	0	4.78482	0	1	1
X1700010D01Rik	0.148415	0	4.78482	0	1	1
X1700010I14Rik	31.6779	-0.309259	0.289037	0	1	1
X1700011B04Rik	0.214387	0	4.78482	0	1	1
X1700011H14Rik	0.149497	0.79886	4.7835	0	1	1
X1700011I03Rik	0.0867821	0	4.78482	0	1	1
X1700012B07Rik	0.0930522	0	4.78482	0	1	1
X1700012B09Rik	0.472743	1.72681	3.1643	0.22969	0.818332	1
X1700012C14Rik	1.57519	-1.34305	1.15298	-0.297537	0.766057	1
X1700012D01Rik	0.934424	0.458942	1.69012	0	1	1
X1700012D14Rik	1.22934	-0.483067	1.36154	0	1	1
X1700012D16Rik	0.115495	0	4.78482	0	1	1
X1700012L04Rik	0.605047	-1.80602	3.1345	-0.257146	0.797066	1
X1700013F07Rik	1.24461	0.260735	1.08644	0	1	1
X1700013G24Rik	0.155235	0	4.78482	0	1	1
X1700013H16Rik	24.8215	-0.812192	0.34861	0	1	1
X1700015E13Rik	0.280692	-1.05161	4.31051	-0.0119722	0.990448	1
X1700015F17Rik	0.77095	-1.29926	2.13555	-0.140135	0.888553	1
X1700016C15Rik	0.102906	0	4.78482	0	1	1
X1700016D06Rik	0.157811	0	4.78482	0	1	1
X1700016G22Rik	0.212756	0.814459	4.78482	0	1	1
X1700016H13Rik	5.84624	0.166264	0.577261	0	1	1
X1700016K19Rik	11.0876	0.639298	0.491348	0	1	1
X1700016L04Rik	0.502814	0.239132	2.22001	0	1	1
X1700017B05Rik	2162	0.00475829	0.10841	0	1	1
X1700017J07Rik	1.25227	0.778986	2.13517	0	1	1
X1700018B08Rik	0.945276	1.29177	1.72879	0.168773	0.865975	1
X1700018B24Rik	0.10354	0	4.78482	0	1	1
X1700018L02Rik	10.5378	0.0386541	0.413928	0	1	1
X1700019A02Rik	4.30197	2.8647	1.0552	1.76715	0.0772026	1
X1700019B03Rik	1.413	-1.82255	1.2318	-0.667764	0.504284	1
X1700019B21Rik	0.222446	-0.62822	4.78482	0	1	1
X1700019D03Rik	662.894	0.40417	0.0986433	0	1	1
X1700019E08Rik	0.851467	1.3553	1.74714	0.203361	0.838853	1
X1700019G17Rik	106.618	-0.0314634	0.14066	0	1	1
X1700019L03Rik	3.68867	0.864809	1.1285	0	1	1
X1700019N19Rik	1.10718	-2.75632	1.60737	-1.09267	0.274538	1
X1700019O17Rik	0.255641	-0.62822	4.78482	0	1	1
X1700020A23Rik	0.368384	1.44085	4.05032	0.108843	0.913327	1
X1700020D05Rik	9.5497	0.912072	0.411362	0	1	1
X1700020I14Rik	1079.92	0.125097	0.130283	0	1	1
X1700020L24Rik	3.51211	-0.902096	0.802998	0	1	1
X1700020N01Rik	3.72826	3.94933	1.26354	2.33418	0.0195865	1
X1700020N15Rik	4.6421	-2.34428	0.900077	-1.49351	0.135303	1
X1700021F05Rik	833.655	-0.0840253	0.202679	0	1	1
X1700021K19Rik	558.527	0.0240144	0.12273	0	1	1
X1700021N21Rik	0.488993	-0.622533	4.55285	0	1	1
X1700022H01Rik	0.465944	0.914049	2.85881	0	1	1
X1700022I11Rik	0.541006	0.000538501	2.65995	0	1	1
X1700023F06Rik	24.5849	-0.491003	0.350728	0	1	1
X1700024F13Rik	1.0914	2.09789	1.64305	0.668202	0.504004	1
X1700024G13Rik	0.793322	1.87445	1.91247	0.457235	0.647502	1
X1700024P16Rik	5.52787	-1.13082	0.784047	-0.166858	0.867482	1
X1700025B11Rik	0.196123	-0.543252	4.77671	0	1	1
X1700025F24Rik	0.904095	-2.04754	2.43339	-0.430487	0.666841	1
X1700025G04Rik	799.51	0.238584	0.108395	0	1	1
X1700026D08Rik	4.20364	1.10966	0.831039	0.131958	0.895017	1
X1700026J14Rik	1.00004	-1.96328	1.63849	-0.587904	0.556596	1
X1700026L06Rik	18.8485	0.576313	0.362171	0	1	1
X1700027I24Rik	0.10354	0	4.78482	0	1	1
X1700027J07Rik	0.245157	0.814459	4.78482	0	1	1
X1700028B04Rik	6.4927	0.217612	0.655818	0	1	1
X1700028E10Rik	2.96813	-0.83533	1.07116	0	1	1
X1700028I16Rik	1.69586	0.574929	1.2616	0	1	1
X1700028J19Rik	4.53253	-0.62977	0.703714	0	1	1
X1700028K03Rik	27.9164	0.261952	0.372913	0	1	1
X1700028P14Rik	0.576291	-1.19809	2.30273	-0.0860234	0.931448	1
X1700029H14Rik	0.882845	-0.668058	1.70809	0	1	1
X1700029I15Rik	0.231816	-1.25419	4.54771	-0.0558936	0.955427	1
X1700029J07Rik	21.4258	0.459627	0.359975	0	1	1
X1700029M20Rik	7.22393	1.02	0.764396	0.0261598	0.97913	1
X1700029P11Rik	77.2484	2.32417	0.643933	2.05638	0.0397459	1
X1700030A11Rik	0.175445	0.720616	4.77507	0	1	1
X1700030C10Rik	89.2284	1.40179	0.37026	1.08516	0.277852	1
X1700030J22Rik	62.4614	0.493422	0.23306	0	1	1
X1700030K09Rik	345.747	0.561794	0.119525	0	1	1
X1700030M09Rik	0.760219	-1.7815	2.48347	-0.31468	0.753005	1
X1700030O20Rik	0.328321	0.699875	3.46126	0	1	1
X1700031A10Rik	0.200144	-0.471943	4.78041	0	1	1
X1700034H15Rik	13.8272	-1.18756	0.520384	-0.36043	0.718525	1
X1700034I23Rik	0.105544	0	4.78482	0	1	1
X1700034K08Rik	0.291502	0	4.78384	0	1	1
X1700034O15Rik	0.156939	1.30399	4.77818	0.0636202	0.949273	1
X1700034P13Rik	24.0768	0.448757	0.45237	0	1	1
X1700037C18Rik	36.9742	-0.484043	0.351191	0	1	1
X1700037H04Rik	1567.06	0.122831	0.134444	0	1	1
X1700039E15Rik	0.356529	0.606584	4.11581	0	1	1
X1700040L02Rik	0.52584	2.68828	2.55926	0.659677	0.509461	1
X1700042O10Rik	2.26395	-0.153982	1.68834	0	1	1
X1700047E10Rik	0.202881	0	4.78482	0	1	1
X1700047I17Rik2	240.43	0.0544619	0.112388	0	1	1
X1700048M11Rik	1.05654	0.100595	2.21105	0	1	1
X1700048O20Rik	37.5923	0.385755	0.285247	0	1	1
X1700049E22Rik	0.100942	0.814459	4.78482	0	1	1
X1700049G17Rik	197.913	0.439049	0.130963	0	1	1
X1700052K11Rik	90.4073	-0.909374	0.22601	0	1	1
X1700056E22Rik	15.3781	-0.575821	0.392399	0	1	1
X1700057H21Rik	0.61774	0	4.02303	0	1	1
X1700061G19Rik	150.753	1.54669	0.558052	0.979636	0.327266	1
X1700063D05Rik	0.356264	-1.80618	3.37058	-0.239182	0.810964	1
X1700064M15Rik	0.154301	1.16831	4.7739	0.0352554	0.971876	1
X1700065D16Rik	0.90322	-2.12569	2.35162	-0.478686	0.632162	1
X1700066B17Rik	0.156097	0	4.78482	0	1	1
X1700066B19Rik	2.69633	-0.910574	0.84647	0	1	1
X1700066M21Rik	271.794	0.268968	0.131007	0	1	1
X1700067K01Rik	17.5084	0.241968	0.302975	0	1	1
X1700067P10Rik	0.0919319	0.0931196	4.78482	0	1	1
X1700069L16Rik	0.384629	-1.0629	4.72145	-0.0133216	0.989371	1
X1700071M16Rik	0.481998	0.0931203	2.74477	0	1	1
X1700080O16Rik	0.10981	0	4.78482	0	1	1
X1700084C01Rik	9.62335	-1.72553	0.651	-1.11448	0.265072	1
X1700084E18Rik	6.12745	-1.09519	0.583555	-0.163122	0.870422	1
X1700084J12Rik	0.195743	-1.19328	4.78041	-0.040432	0.967749	1
X1700086L19Rik	2.86962	-1.36741	1.00794	-0.364511	0.715476	1
X1700086O06Rik	50.3361	-1.56473	0.334453	-1.68851	0.0913127	1
X1700088E04Rik	12.6962	-0.27711	0.636121	0	1	1
X1700091H14Rik	0.217852	0	4.78482	0	1	1
X1700092C10Rik	0.181528	-1.54253	4.766	-0.113832	0.909371	1
X1700092M07Rik	2.56541	0.14101	0.917272	0	1	1
X1700093K21Rik	1.21362	0.260323	1.37718	0	1	1
X1700094D03Rik	114.139	-0.297191	0.332316	0	1	1
X1700094J05Rik	0.100749	-0.62822	4.78482	0	1	1
X1700095A21Rik	1.4385	2.77567	1.80087	0.986004	0.324131	1
X1700095B10Rik	0.386975	-0.484335	3.99635	0	1	1
X1700096J18Rik	0.618012	-1.32657	1.94987	-0.167486	0.866988	1
X1700096K18Rik	28.5145	-0.053302	0.339743	0	1	1
X1700097N02Rik	79.8668	1.72098	0.348039	2.07154	0.038308	1
X1700099I09Rik	0.539701	-1.49424	3.69426	-0.133786	0.893572	1
X1700101E01Rik	31.7779	-0.234037	0.317959	0	1	1
X1700101I11Rik	1.33711	-1.09571	1.18715	-0.0806184	0.935745	1
X1700102H20Rik	3.58119	-1.759	0.721261	-1.05233	0.292649	1
X1700102P08Rik	25.8702	-0.352682	0.312442	0	1	1
X1700104L18Rik	0.578152	-0.560549	2.58307	0	1	1
X1700105P06Rik	1.95533	-2.53477	1.3425	-1.14322	0.252949	1
X1700106J16Rik	2.02441	-0.577564	0.957598	0	1	1
X1700108F19Rik	1.37987	-1.68308	2.11487	-0.322989	0.746704	1
X1700109G14Rik	0.33592	-0.32308	4.76324	0	1	1
X1700109H08Rik	2.44213	-0.15675	1.04242	0	1	1
X1700109K24Rik	5.0715	1.25168	0.863121	0.291596	0.770596	1
X1700110C19Rik	0.101596	0	4.78482	0	1	1
X1700110I01Rik	1.22972	-1.76405	1.47735	-0.517175	0.605034	1
X1700110K17Rik	0.417034	0.814463	3.39164	0	1	1
X1700112E06Rik	1.4279	1.3901	1.24097	0.314354	0.753252	1
X1700112H15Rik	0.152362	-0.62822	4.78482	0	1	1
X1700112J16Rik	0.948929	0.219169	1.84628	0	1	1
X1700113A16Rik	176.551	0.36117	0.251152	0	1	1
X1700113B09Rik	0.701173	0.64395	1.97044	0	1	1
X1700120C14Rik	0.47963	-0.359608	2.66359	0	1	1
X1700120K04Rik	3.67368	0.00841405	0.88289	0	1	1
X1700121N20Rik	0.36604	0.747853	3.98259	0	1	1
X1700122O11Rik	0.186843	-1.19328	4.78041	-0.0404322	0.967749	1
X1700123I01Rik	12.1883	1.50943	0.601531	0.846882	0.397061	1
X1700123J17Rik	1.39022	-0.221176	1.38503	0	1	1
X1700123M08Rik	25.5761	-0.355938	0.270846	0	1	1
X1700123O20Rik	662.958	-0.290526	0.0918733	0	1	1
X1700124L16Rik	0.949006	-0.513366	1.4089	0	1	1
X1700125G22Rik	0.409783	0.191352	3.33081	0	1	1
X1700125H03Rik	0.68513	0.949805	2.99542	0	1	1
X1700125H20Rik	1.31508	0.557158	1.39632	0	1	1
X1810007D17Rik	0.279987	0	4.78482	0	1	1
X1810009A15Rik	2242.54	-0.568849	0.134495	0	1	1
X1810010D01Rik	0.749237	1.03377	2.23988	0.0150785	0.98797	1
X1810010H24Rik	20.8693	0.368983	0.409047	0	1	1
X1810011O10Rik	14.4707	-0.176605	0.440601	0	1	1
X1810012K16Rik	0.588136	-1.09942	2.38205	-0.0417377	0.966708	1
X1810013L24Rik	1671.96	0.341329	0.113309	0	1	1
X1810014B01Rik	152.039	-0.100022	0.187883	0	1	1
X1810019D21Rik	17.8521	-1.34474	0.365228	-0.943901	0.34522	1
X1810020O05Rik	1.26422	0.382214	1.88633	0	1	1
X1810021B22Rik	0.45553	-2.72726	3.70916	-0.465675	0.641448	1
X1810022K09Rik	1584.65	-0.600131	0.163135	0	1	1
X1810024B03Rik	2.00112	-0.589095	1.61058	0	1	1
X1810026B05Rik	423.556	0.386219	0.134487	0	1	1
X1810026J23Rik	1083.19	0.121962	0.107993	0	1	1
X1810030O07Rik	990.568	0.0774004	0.0894151	0	1	1
X1810032O08Rik	542.441	0.0539336	0.185639	0	1	1
X1810034E14Rik	1.30511	-0.226831	1.40937	0	1	1
X1810037I17Rik	1155.92	-0.015711	0.0893712	0	1	1
X1810041H14Rik	2.14092	-0.982274	0.989543	0	1	1
X1810041L15Rik	324.017	-0.120736	0.151513	0	1	1
X1810043G02Rik	174.106	-0.21554	0.182856	0	1	1
X1810043H04Rik	189.128	-0.266297	0.190102	0	1	1
X1810044D09Rik	32.5466	-0.504041	0.315013	0	1	1
X1810055G02Rik	978.097	-0.166398	0.110174	0	1	1
X1810058I24Rik	983.144	-0.419096	0.130845	0	1	1
X1810062G17Rik	1.08345	-0.636048	1.36077	0	1	1
X1810062O18Rik	0.476563	-0.555951	2.26625	0	1	1
X1810063I02Rik	2.76804	0.172891	1.00987	0	1	1
X1810064F22Rik	0.394407	0.148368	3.99254	0	1	1
X2010001A14Rik	25.2616	0.15111	0.339248	0	1	1
X2010001E11Rik	0.090552	-0.62822	4.78482	0	1	1
X2010003K11Rik	0.21665	0.814459	4.78482	0	1	1
X2010010A06Rik	0.214019	0	4.78482	0	1	1
X2010012O05Rik	113.704	-0.935771	0.18085	0	1	1
X2010016I18Rik	1.90808	0.140545	0.965158	0	1	1
X2010107E04Rik	1122.67	-0.61929	0.139242	0	1	1
X2010107G12Rik	6.4551	-0.415525	0.801938	0	1	1
X2010107G23Rik	253.211	0.29845	0.177623	0	1	1
X2010109A12Rik	0.186791	0	4.78482	0	1	1
X2010111I01Rik	525.429	-1.01341	0.152836	-0.0877362	0.930086	1
X2010204K13Rik	462.676	-0.487743	0.158229	0	1	1
X2010300C02Rik	22.6585	-0.33542	0.358914	0	1	1
X2010308F09Rik	0.592658	-0.321615	1.9786	0	1	1
X2010310C07Rik	0.186718	0	4.78482	0	1	1
X2010315B03Rik	82.7302	0.245679	0.204954	0	1	1
X2010320M18Rik	127.644	-0.443055	0.178026	0	1	1
X2200002D01Rik	80.0923	-1.44952	0.295503	-1.52121	0.128208	1
X2200002J24Rik	2.17719	-0.409383	0.884007	0	1	1
X2210010C04Rik	1.20494	-1.7173	1.43333	-0.50044	0.616765	1
X2210011C24Rik	55.6754	-1.53839	0.433651	-1.24152	0.214414	1
X2210013O21Rik	396.655	0.196542	0.160217	0	1	1
X2210015D19Rik	66.0675	-0.532479	0.195595	0	1	1
X2210016F16Rik	616.799	-0.570647	0.117413	0	1	1
X2210016L21Rik	943.913	-0.258715	0.141395	0	1	1
X2210018M11Rik	1445.76	0.00837709	0.0697123	0	1	1
X2210019I11Rik	0.0929574	0.787016	4.78246	0	1	1
X2210039B01Rik	4.02262	0.333759	0.653026	0	1	1
X2210404E10Rik	0.158114	0	4.78482	0	1	1
X2210404O09Rik	258.996	0.035124	0.147434	0	1	1
X2210406O10Rik	2.45775	0.403256	1.13728	0	1	1
X2210408F21Rik	2.08899	0.14954	0.959869	0	1	1
X2210408I21Rik	228.646	-0.143883	0.158727	0	1	1
X2210409E12Rik	8.66452	0	2.32163	0	1	1
X2210416O15Rik	3.37903	0.51725	0.763037	0	1	1
X2210417A02Rik	0.934607	1.52231	2.98509	0.174972	0.861101	1
X2210420H20Rik	0.156066	-1.2529	4.7746	-0.0529687	0.957757	1
X2300002M23Rik	0.811324	-1.28417	2.68875	-0.105689	0.915829	1
X2300009A05Rik	29.9904	-0.907064	0.353552	0	1	1
X2310001H17Rik	1.67612	-0.585405	1.06527	0	1	1
X2310002D06Rik	0.35749	0.0644478	2.96437	0	1	1
X2310002F09Rik	12.6846	-0.455115	0.434938	0	1	1
X2310007B03Rik	12.2307	-2.0207	0.630015	-1.62013	0.105205	1
X2310008N11Rik	0.297784	0	4.78482	0	1	1
X2310009A05Rik	118.321	-0.583536	0.218958	0	1	1
X2310009B15Rik	88.1693	-0.68069	0.196472	0	1	1
X2310010G23Rik	80.1589	-0.523972	0.185695	0	1	1
X2310010J17Rik	9.45097	-0.34509	0.532395	0	1	1
X2310011J03Rik	643.042	-0.661175	0.14032	0	1	1
X2310015A10Rik	100.977	0.0134061	0.150081	0	1	1
X2310015D24Rik	0.285076	-2.44185	4.7446	-0.303893	0.76121	1
X2310022A10Rik	1415.96	-0.0144041	0.0631548	0	1	1
X2310022B05Rik	2057.36	0.270447	0.093981	0	1	1
X2310030A07Rik	0.146527	0	4.78482	0	1	1
X2310030G06Rik	149.136	-0.349969	0.13665	0	1	1
X2310033P09Rik	655.702	-0.832774	0.237676	0	1	1
X2310034G01Rik	4.14073	-1.01813	0.804199	-0.0225496	0.98201	1
X2310035C23Rik	1442.3	0.140054	0.140295	0	1	1
X2310036O22Rik	2516.58	-0.474076	0.147223	0	1	1
X2310039H08Rik	84.4276	-0.887077	0.233244	0	1	1
X2310039L15Rik	1.54299	1.44632	1.46439	0.304783	0.760531	1
X2310040G24Rik	22.506	-1.19474	0.396404	-0.491276	0.623232	1
X2310045N01Rik	520.734	-0.236495	0.127195	0	1	1
X2310045n01rik.mef2b	1.13586	0.0609216	4.65271	0	1	1
X2310047M10Rik	233.724	0.0937116	0.125383	0	1	1
X2310057M21Rik	554.397	0.0820971	0.0916029	0	1	1
X2310061I04Rik	759.053	-0.194334	0.132064	0	1	1
X2310067B10Rik	1675.7	0.327397	0.0802072	0	1	1
X2310068J16Rik	18.5497	-1.40314	0.373576	-1.07914	0.280527	1
X2310069B03Rik	0.998488	1.83353	1.97557	0.421922	0.673082	1
X2310069G16Rik	5.18338	-0.4986	0.969076	0	1	1
X2310081J21Rik	2.30189	-0.113636	1.0135	0	1	1
X2400006E01Rik	103.651	0.227271	0.18468	0	1	1
X2410002F23Rik	1714.24	-0.246741	0.159902	0	1	1
X2410003L11Rik	301.158	-0.122834	0.125424	0	1	1
X2410004B18Rik	553.823	0.223724	0.0876869	0	1	1
X2410004I01Rik	10.0942	-0.565856	0.431635	0	1	1
X2410004P03Rik	23.5538	-0.490119	0.299185	0	1	1
X2410006H16Rik	3192.49	0.86901	0.192275	0	1	1
X2410015M20Rik	1007.55	-0.399799	0.154031	0	1	1
X2410016O06Rik	978.364	-0.177204	0.0799569	0	1	1
X2410017I17Rik	0.177818	0	4.78482	0	1	1
X2410018L13Rik	14.8536	0.360468	0.383831	0	1	1
X2410021H03Rik	10.5483	-0.412394	0.6456	0	1	1
X2410089E03Rik	1497.41	0.329112	0.0994883	0	1	1
X2410124H12Rik	7.21674	-0.481882	0.646024	0	1	1
X2410127L17Rik	2912.26	0.0321515	0.0915078	0	1	1
X2410131K14Rik	789.827	0.194597	0.0839283	0	1	1
X2410137M14Rik	15.6735	2.54983	1.1599	1.33617	0.181493	1
X2500002B13Rik	90.1808	0.259436	0.18286	0	1	1
X2500004C02Rik	83.0834	-0.534706	0.270034	0	1	1
X2510002D24Rik	275.392	-0.444632	0.205723	0	1	1
X2510003B16Rik	12.8043	-0.467447	0.390087	0	1	1
X2510009E07Rik	9.45106	-0.123973	0.594255	0	1	1
X2510039O18Rik	1597.89	-0.194656	0.0868329	0	1	1
X2610001J05Rik	739.479	-0.0395208	0.112245	0	1	1
X2610002M06Rik	684.029	0.257157	0.118564	0	1	1
X2610005L07Rik	3928.28	1.33747	0.240157	1.40521	0.15996	1
X2610008E11Rik	1102.33	-0.222539	0.0875979	0	1	1
X2610015P09Rik	587.209	-0.047439	0.193253	0	1	1
X2610016A17Rik	0.194053	0.805249	4.78405	0	1	1
X2610020C07Rik	46.1709	0.64067	0.308058	0	1	1
X2610020H08Rik	196.21	0.326644	0.116556	0	1	1
X2610027K06Rik	0.808439	0.277918	1.71158	0	1	1
X2610028E06Rik	4.5033	1.9193	1.22544	0.750179	0.453147	1
X2610028H24Rik	0.514435	0.101737	3.28486	0	1	1
X2610035D17Rik	9.33112	0.69427	0.570636	0	1	1
X2610035F20Rik	76.7999	0.184197	0.29592	0	1	1
X2610037D02Rik	5.17706	0.625345	0.648604	0	1	1
X2610042L04Rik	114.872	-0.605589	0.314996	0	1	1
X2610044O15Rik8	179.201	0.0724041	0.167617	0	1	1
X2610100L16Rik	3.81914	-0.127393	0.747803	0	1	1
X2610203C22Rik	0.807315	2.71747	2.05196	0.83699	0.402598	1
X2610206C17Rik	0.816662	-2.25094	1.95529	-0.639772	0.522321	1
X2610301B20Rik	885.525	0.130435	0.136359	0	1	1
X2610305D13Rik	2537.68	0.296396	0.162487	0	1	1
X2610306M01Rik	89.9906	-0.84391	0.232703	0	1	1
X2610307P16Rik	93.3625	-0.329029	0.210629	0	1	1
X2610316D01Rik	1.38114	-0.541185	1.11368	0	1	1
X2610318N02Rik	990.525	0.0252414	0.185766	0	1	1
X2610507B11Rik	11476.1	0.353872	0.114567	0	1	1
X2610507I01Rik	9.47182	-0.181744	0.54726	0	1	1
X2610524H06Rik	510.539	-0.464473	0.133098	0	1	1
X2610528A11Rik	3.48592	1.81785	0.878787	0.930654	0.352033	1
X2610528J11Rik	44.6704	-1.17183	0.32434	-0.529777	0.596267	1
X2700029M09Rik	2342.37	0.256024	0.0637694	0	1	1
X2700038G22Rik	158.444	-0.874776	0.211678	0	1	1
X2700046G09Rik	20.8642	-0.310619	0.341098	0	1	1
X2700049A03Rik	1312.89	0.358649	0.144798	0	1	1
X2700054A10Rik	44.7314	0.488957	0.244243	0	1	1
X2700060E02Rik	5300.94	-0.115265	0.100173	0	1	1
X2700062C07Rik	455.702	-0.14742	0.118407	0	1	1
X2700070H01Rik	1.18587	-2.44916	1.63672	-0.885402	0.37594	1
X2700081O15Rik	549.961	-0.366543	0.137203	0	1	1
X2700094K13Rik	3360.93	-0.375661	0.137181	0	1	1
X2700097O09Rik	527.755	-0.0970992	0.0972598	0	1	1
X2700099C18Rik	272.047	-0.540369	0.24168	0	1	1
X2810001G20Rik	85.9151	-0.542676	0.218572	0	1	1
X2810002D19Rik	96.6844	-0.231179	0.180433	0	1	1
X2810004N23Rik	2777.37	-0.000480815	0.0747412	0	1	1
X2810006K23Rik	591.705	-0.140058	0.104598	0	1	1
X2810013P06Rik	278.22	0.130319	0.137597	0	1	1
X2810021J22Rik	428.103	0.0914352	0.0943493	0	1	1
X2810025M15Rik	2562.27	-0.157652	0.124162	0	1	1
X2810029C07Rik	45.4651	0.181461	0.261607	0	1	1
X2810032G03Rik	4.22971	-0.486391	0.73006	0	1	1
X2810047C21Rik1	11.623	-0.933438	0.663456	0	1	1
X2810403A07Rik	3128.39	0.483537	0.100985	0	1	1
X2810403D21Rik	9.46036	-0.79104	0.550159	0	1	1
X2810408A11Rik	302.621	-0.420867	0.134584	0	1	1
X2810408I11Rik	203.525	-0.0471548	0.159456	0	1	1
X2810410L24Rik	12.5564	-0.259415	0.441274	0	1	1
X2810417H13Rik	4303	-0.00155793	0.0955924	0	1	1
X2810428I15Rik	837.124	-0.164426	0.168786	0	1	1
X2810429I04Rik	7.11183	0.00398595	0.623192	0	1	1
X2810433D01Rik	2.42058	-0.315857	1.07613	0	1	1
X2810454H06Rik	19.3424	-0.457935	0.396955	0	1	1
X2810459M11Rik	20.9361	-0.622557	0.317986	0	1	1
X2810468N07Rik	20.7438	0.533287	0.287119	0	1	1
X2810474O19Rik	4716.4	0.0583496	0.0777785	0	1	1
X2900005J15Rik	7.83767	-0.745387	0.464175	0	1	1
X2900008C10Rik	11.3171	-0.606467	0.571352	0	1	1
X2900009J06Rik	6.78472	0.276171	0.684609	0	1	1
X2900011O08Rik	1254.64	-0.24714	0.102436	0	1	1
X2900026A02Rik	912.872	-0.149991	0.0933136	0	1	1
X2900041M22Rik	41.5528	0.382671	0.328813	0	1	1
X2900052N01Rik	0.154204	-0.656116	4.7826	0	1	1
X2900055J20Rik	2.79422	-1.23647	0.899134	-0.262993	0.792556	1
X2900057B20Rik	0.144917	0.814459	4.78482	0	1	1
X2900060B14Rik	5.75843	-0.506893	0.79366	0	1	1
X2900076A07Rik	28.5216	0.126148	0.295731	0	1	1
X2900079G21Rik	0.825283	-0.625684	2.72843	0	1	1
X2900092D14Rik	0.349273	-0.513845	3.45666	0	1	1
X2900097C17Rik	6468.42	-0.199672	0.0869899	0	1	1
X3000002C10Rik	18.5091	-1.13293	0.418121	-0.317917	0.750548	1
X3010001F23Rik	8.82014	-0.503787	0.547624	0	1	1
X3010026O09Rik	333.132	0.230012	0.152399	0	1	1
X3110001I22Rik	195.027	-0.477409	0.205618	0	1	1
X3110002H16Rik	514.955	0.166614	0.126466	0	1	1
X3110009E18Rik	117.417	-0.403595	0.209611	0	1	1
X3110021A11Rik	6.41633	-0.462245	0.554833	0	1	1
X3110021N24Rik	65.7088	0.307193	0.365242	0	1	1
X3110035E14Rik	0.235586	-2.12736	4.74201	-0.237739	0.812084	1
X3110039I08Rik	5.68815	-1.28933	0.677907	-0.426796	0.669528	1
X3110040N11Rik	193.147	-0.144318	0.135614	0	1	1
X3110043O21Rik	650.976	0.21123	0.156579	0	1	1
X3110045C21Rik	5.04599	-0.527241	0.584144	0	1	1
X3110052M02Rik	99.6125	-0.303833	0.148376	0	1	1
X3110056K07Rik	66.4763	-0.00176232	0.268486	0	1	1
X3110057O12Rik	125.441	0.166331	0.252781	0	1	1
X3110062M04Rik	151.994	-0.397482	0.154535	0	1	1
X3110070M22Rik	2.21147	-1.07565	0.949762	-0.0796563	0.936511	1
X3110079O15Rik	1.19769	-0.379824	1.20634	0	1	1
X3110082I17Rik	1253.63	-0.377407	0.0710256	0	1	1
X3110082J24Rik	1.51673	-1.20764	1.39113	-0.149259	0.881349	1
X3200001D21Rik	3.32709	0.975098	0.847017	0	1	1
X3300002I08Rik	12.1175	0.275272	0.465532	0	1	1
X3300002P13Rik	17.3457	0.211236	0.312928	0	1	1
X3425401B19Rik	0.702711	2.26033	2.16614	0.58183	0.560681	1
X3632451O06Rik	580.604	0.249777	0.104276	0	1	1
X3632454L22Rik	7.05368	0.492787	0.594125	0	1	1
X3830403N18Rik	0.108627	0.814459	4.78482	0	1	1
X3830406C13Rik	244.734	0.08974	0.133464	0	1	1
X3830408C21Rik	27.3289	0.1617	0.270763	0	1	1
X3830417A13Rik	23.8991	-1.36881	0.366945	-1.00508	0.31486	1
X3830432H09Rik	4.19094	-1.09672	0.859806	-0.112485	0.910439	1
X3930402G23Rik	6.43667	-0.406	0.618405	0	1	1
X4430402I18Rik	8.1795	-0.473295	0.482517	0	1	1
X4631405J19Rik	0.572057	0.705963	2.03237	0	1	1
X4632404H12Rik	101.415	0.420756	0.174496	0	1	1
X4632415L05Rik	550.697	0.153347	0.105536	0	1	1
X4632427E13Rik	9.06043	0.0297529	0.480293	0	1	1
X4632428C04Rik	3.92207	-1.39302	0.703965	-0.558302	0.576638	1
X4632428N05Rik	36.0132	-0.0102841	0.246095	0	1	1
X4732416N19Rik	0.740598	-0.240152	2.63496	0	1	1
X4732456N10Rik	15.4639	-1.56332	0.595182	-0.946461	0.343913	1
X4732471J01Rik	10.5761	0.353074	0.445713	0	1	1
X4732490B19Rik	0.282807	1.97168	4.75993	0.204136	0.838247	1
X4732491K20Rik	28.6624	-0.762956	0.318876	0	1	1
X4831407H17Rik	0.377097	-0.628223	3.44012	0	1	1
X4831440E17Rik	8.59796	0.552619	0.489155	0	1	1
X4833412C05Rik	6.59625	-0.68193	0.662405	0	1	1
X4833417C18Rik	40.0894	0.317461	0.241991	0	1	1
X4833418N02Rik	2.15782	-3.77235	1.25607	-2.20716	0.0273031	1
X4833419F23Rik	0.805366	-0.889485	1.84461	0	1	1
X4833420G17Rik	755.389	0.000467864	0.141634	0	1	1
X4833422C13Rik	0.896429	0.758115	1.80223	0	1	1
X4833422M21Rik	3.83691	0.138641	0.924708	0	1	1
X4833423E24Rik	1.08275	-0.271954	1.83923	0	1	1
X4833427G06Rik	2.39542	-2.65627	1.36694	-1.21166	0.225641	1
X4833439L19Rik	3483.65	0.0254481	0.0861062	0	1	1
X4921504A21Rik	14.3017	0.245745	0.422434	0	1	1
X4921504E06Rik	0.198015	-0.61753	4.78392	0	1	1
X4921506M07Rik	1.38332	3.07047	1.56362	1.32415	0.185453	1
X4921507L20Rik	2.56223	1.58647	1.36665	0.429127	0.667831	1
X4921507P07Rik	69.007	-0.229258	0.28878	0	1	1
X4921509C19Rik	2.29167	-1.00278	1.10468	-0.00251814	0.997991	1
X4921511C10Rik	0.200619	-0.585751	4.77083	0	1	1
X4921511I17Rik	0.216459	0	4.78482	0	1	1
X4921517D22Rik	0.364188	0.860926	4.78122	0	1	1
X4921524J17Rik	740.441	0.474078	0.110804	0	1	1
X4921525O09Rik	1.2208	0.482481	1.31442	0	1	1
X4921530L21Rik	0.394476	0.00643499	2.87489	0	1	1
X4921531C22Rik	25.4688	-0.213816	0.372168	0	1	1
X4921536K21Rik	44.9792	0.596809	0.209809	0	1	1
X4921539E11Rik	0.254545	0	4.4257	0	1	1
X4922502D21Rik	0.141614	0	4.78482	0	1	1
X4930402H24Rik	562.998	0.52865	0.170791	0	1	1
X4930404I05Rik	6.00392	1.1939	0.628139	0.308687	0.757559	1
X4930404N11Rik	11.1797	-0.325256	0.415899	0	1	1
X4930405A21Rik	7.19709	-0.582966	0.501033	0	1	1
X4930412C18Rik	2.29156	1.99106	1.08147	0.916406	0.359454	1
X4930412O13Rik	1.52701	-0.472553	1.43523	0	1	1
X4930413F20Rik	0.346857	-0.628223	3.43528	0	1	1
X4930413G21Rik	167.804	0.223184	0.151586	0	1	1
X4930414N06Rik	0.189786	0	4.78482	0	1	1
X4930415F15Rik	0.579595	1.20579	2.67577	0.076908	0.938697	1
X4930415O20Rik	2.25713	0.399243	1.07403	0	1	1
X4930417O22Rik	0.192806	-1.28421	4.77653	-0.0595013	0.952553	1
X4930425L21Rik	0.167763	0	4.78482	0	1	1
X4930425O10Rik	0.107221	0	4.78482	0	1	1
X4930426D05Rik	42.6739	-0.784825	0.274957	0	1	1
X4930426L09Rik	2.81209	-0.103027	0.902304	0	1	1
X4930427A07Rik	1198.12	0.383332	0.082501	0	1	1
X4930428O21Rik	0.354606	-1.25357	2.99166	-0.0847576	0.932454	1
X4930429B21Rik	69.9412	-1.0681	0.260086	-0.261817	0.793462	1
X4930429F24Rik	3.20167	-2.38575	1.31353	-1.05498	0.291433	1
X4930430F08Rik	487.34	0.0925411	0.141494	0	1	1
X4930431P03Rik	0.273966	0	4.78482	0	1	1
X4930432K21Rik	68.0551	0.777866	0.212861	0	1	1
X4930433N12Rik	7.93837	0.525273	0.465259	0	1	1
X4930435E12Rik	0.2364	-0.62822	4.55728	0	1	1
X4930442L01Rik	0.694809	1.13923	2.11807	0.0657354	0.947588	1
X4930443O20Rik	0.147059	-0.62822	4.78482	0	1	1
X4930444F02Rik	1.96165	-0.644756	1.29744	0	1	1
X4930444G20Rik	5.6459	-0.418387	1.00379	0	1	1
X4930444M15Rik	22.848	-0.40574	0.435246	0	1	1
X4930444P10Rik	3.76812	-2.12322	0.865961	-1.29707	0.194606	1
X4930445N18Rik	0.200002	2.13739	4.74967	0.239466	0.810744	1
X4930447C04Rik	591.763	0.234307	0.267524	0	1	1
X4930447F24Rik	0.942671	0.603923	1.73679	0	1	1
X4930447K03Rik	0.674822	2.10672	2.73395	0.404807	0.68562	1
X4930447M23Rik	0.306494	1.4358	3.50475	0.124346	0.901042	1
X4930449E01Rik	0.191743	-1.51881	4.76997	-0.108765	0.913389	1
X4930451G09Rik	29.2487	-0.185886	0.334328	0	1	1
X4930452B06Rik	205.12	0.179476	0.171183	0	1	1
X4930453H23Rik	2.67388	-1.34327	1.61083	-0.213102	0.831248	1
X4930453L07Rik	0.146597	-0.62822	4.78482	0	1	1
X4930453N24Rik	1018.86	-0.160386	0.0900501	0	1	1
X4930455B14Rik	0.372793	1.44071	4.77486	0.0922975	0.926462	1
X4930455C13Rik	4.49926	0.42226	0.693161	0	1	1
X4930455G09Rik	0.557455	-0.621068	4.21127	0	1	1
X4930461G14Rik	31.3746	1.00156	0.417225	0.00374435	0.997012	1
X4930465K10Rik	7.35796	0.275437	0.542659	0	1	1
X4930467D21Rik	2.86621	2.04751	1.3574	0.771705	0.440289	1
X4930467E23Rik	0.848611	2.04927	2.95917	0.354583	0.722902	1
X4930469G21Rik	1.3055	0.130509	1.80687	0	1	1
X4930470H14Rik	1.06294	-0.628225	2.41105	0	1	1
X4930470P17Rik	0.211088	0	4.78482	0	1	1
X4930471M09Rik	0.461638	-0.526793	2.84687	0	1	1
X4930473A02Rik	0.443574	0.756576	2.49252	0	1	1
X4930474N09Rik	0.0867821	0	4.78482	0	1	1
X4930477N07Rik	3.31812	0.0206717	1.05742	0	1	1
X4930478L05Rik	0.148834	-0.614756	4.78369	0	1	1
X4930479D17Rik	0.14081	-0.612126	4.78346	0	1	1
X4930480K23Rik	167.955	0.102493	0.118661	0	1	1
X4930481A15Rik	11.0209	-0.428253	0.455195	0	1	1
X4930483J18Rik	1.28239	-1.58931	1.51033	-0.390184	0.696401	1
X4930483K19Rik	5.69674	0.819826	0.672379	0	1	1
X4930483O08Rik	0.0762947	0	4.78482	0	1	1
X4930486L24Rik	10.0487	1.25789	0.808572	0.318947	0.749767	1
X4930487H11Rik	0.705402	-1.02766	2.87968	-0.00960471	0.992337	1
X4930488L21Rik	0.163201	0.784457	4.78222	0	1	1
X4930502E09Rik	0.739215	-0.872838	1.82953	0	1	1
X4930502E18Rik	3.03895	0.204354	1.02809	0	1	1
X4930503B20Rik	0.161009	0.721086	4.77514	0	1	1
X4930503E14Rik	1.13194	2.48371	1.58431	0.936508	0.349012	1
X4930503L19Rik	716.535	0.363926	0.210093	0	1	1
X4930505A04Rik	1.15362	-0.112441	1.50427	0	1	1
X4930506A18Rik	0.214065	-0.577623	4.77744	0	1	1
X4930506C21Rik	0.555156	0.309655	2.73742	0	1	1
X4930507D05Rik	31.3432	0.235128	0.336376	0	1	1
X4930509E16Rik	16.8728	-0.564714	0.473981	0	1	1
X4930511A02Rik	0.137203	0	4.78482	0	1	1
X4930511A08Rik	0.392434	-3.47604	4.74789	-0.521503	0.602017	1
X4930511M06Rik	0.356844	0.737585	4.77739	0	1	1
X4930512B01Rik	0.106469	0.129881	4.7816	0	1	1
X4930512J16Rik	2.18206	0.601221	1.17441	0	1	1
X4930513N10Rik	104.603	0.283964	0.229168	0	1	1
X4930515G01Rik	3.91756	-0.549387	0.677063	0	1	1
X4930518P08Rik	0.203874	0.992299	4.76783	0	1	1
X4930519F09Rik	0.196659	-0.62822	4.78482	0	1	1
X4930519F16Rik	7.43874	0.447403	1.21251	0	1	1
X4930519G04Rik	1.04078	2.78934	1.72412	1.03783	0.29935	1
X4930520O04Rik	9.70802	0.414061	0.569968	0	1	1
X4930521E06Rik	0.3682	1.13463	3.3767	0.0398689	0.968198	1
X4930523C07Rik	10.9015	-1.09969	0.472948	-0.210795	0.833048	1
X4930524B15Rik	9.12245	1.17187	0.766915	0.224106	0.822675	1
X4930525D18Rik	0.162947	0	4.78482	0	1	1
X4930525G20Rik	4.02013	-1.17945	0.78988	-0.227183	0.820281	1
X4930526I15Rik	55.0736	-0.214765	0.249828	0	1	1
X4930526L06Rik	36.5492	-0.469064	0.310473	0	1	1
X4930528A17Rik	21.0242	0.645439	0.371347	0	1	1
X4930528D03Rik	1.71396	1.03277	1.16938	0.0280276	0.97764	1
X4930529C04Rik	0.147195	-0.612638	4.7835	0	1	1
X4930538K18Rik	12.3027	0.855984	0.530154	0	1	1
X4930539E08Rik	69.2804	0.681451	0.265222	0	1	1
X4930539J05Rik	70.6145	0.470857	0.249559	0	1	1
X4930539M17Rik	0.103579	0.786917	4.78245	0	1	1
X4930542D17Rik	0.0941429	0	4.78482	0	1	1
X4930545E07Rik	0.103585	0	4.78482	0	1	1
X4930546K05Rik	1.21691	0.0931204	2.13819	0	1	1
X4930547E08Rik	0.146307	0.110117	4.78345	0	1	1
X4930547E14Rik	0.102004	-1.11148	4.77799	-0.023331	0.981386	1
X4930549C01Rik	0.155995	0	4.78482	0	1	1
X4930549G23Rik	1.43019	-0.203948	1.58821	0	1	1
X4930550C14Rik	22.8291	0.622943	0.35411	0	1	1
X4930550L24Rik	0.331569	0.491747	4.16093	0	1	1
X4930552P12Rik	1.55672	0.0931205	1.89798	0	1	1
X4930555G01Rik	5.64683	0.220863	0.654197	0	1	1
X4930556C24Rik	0.586897	-1.3863	2.27609	-0.16972	0.86523	1
X4930556G01Rik	0.10981	0	4.78482	0	1	1
X4930556M19Rik	23.0449	-1.31064	0.330053	-0.941176	0.346615	1
X4930556N13Rik	0.148606	0.814459	4.78482	0	1	1
X4930557F10Rik	0.145126	-0.62822	4.78482	0	1	1
X4930557K07Rik	0.449281	-0.94981	2.78932	0	1	1
X4930558C23Rik	0.092419	0	4.78482	0	1	1
X4930558J18Rik	81.5198	1.11737	0.203739	0.576077	0.564563	1
X4930558K02Rik	0.526521	1.95609	2.55895	0.373626	0.708683	1
X4930562C15Rik	0.714558	0.032282	1.89956	0	1	1
X4930562F07Rik	0.281602	1.68013	4.76409	0.142762	0.886478	1
X4930563D23Rik	1.65152	-2.35238	1.33748	-1.01114	0.311951	1
X4930563E18Rik	0.0933398	1.2683	4.7771	0.0561646	0.955211	1
X4930563E22Rik	26.1922	0.157704	0.286093	0	1	1
X4930563M21Rik	0.452297	-1.4934	2.84916	-0.173172	0.862516	1
X4930565N06Rik	26.3465	2.01617	0.493855	2.05764	0.039625	1
X4930568G15Rik	0.152019	-0.348619	4.76921	0	1	1
X4930570G19Rik	6.9126	-1.21912	0.603958	-0.362813	0.716745	1
X4930577N17Rik	16.1225	-0.291059	0.399204	0	1	1
X4930578M01Rik	0.614574	-0.782327	2.25972	0	1	1
X4930579G18Rik	23.8182	0.404511	0.363841	0	1	1
X4930579G24Rik	310.868	0.365106	0.159166	0	1	1
X4930579K19Rik	6.78721	-1.04608	0.6119	-0.0753075	0.93997	1
X4930581F22Rik	9.10884	-0.29341	0.467126	0	1	1
X4930583K01Rik	0.246998	-0.862983	4.76318	0	1	1
X4930586N03Rik	0.146815	0.0853333	4.78417	0	1	1
X4930590J08Rik	1.97613	-0.146187	0.999935	0	1	1
X4930591A17Rik	2.87497	0	1.65598	0	1	1
X4930594C11Rik	0.906859	0.502187	1.49686	0	1	1
X4930595D18Rik	0.299518	1.46863	4.27518	0.109616	0.912714	1
X4930595M18Rik	0.1681	0	4.78482	0	1	1
X4930599N23Rik	1.78429	0.37701	1.51654	0	1	1
X4931402G19Rik	0.456155	0	3.21717	0	1	1
X4931403E22Rik	0.156864	0	4.78482	0	1	1
X4931403G20Rik	0.392416	2.80445	3.87172	0.46606	0.641172	1
X4931406C07Rik	612.214	0.61072	0.106059	0	1	1
X4931406H21Rik	0.227121	0.814459	4.78482	0	1	1
X4931406P16Rik	2487.62	0.381058	0.184871	0	1	1
X4931408C20Rik	0.219724	0	4.78482	0	1	1
X4931408D14Rik	1.37089	-0.729904	1.52212	0	1	1
X4931409K22Rik	3.00408	-0.809516	0.978664	0	1	1
X4931414P19Rik	280.16	0.230004	0.105878	0	1	1
X4931423N10Rik	0.430825	-0.579634	3.79265	0	1	1
X4931428F04Rik	528.457	0.304821	0.135556	0	1	1
X4931429I11Rik	2.49849	-1.74229	0.894862	-0.829505	0.406819	1
X4931429L15Rik	0.250488	1.19552	4.7748	0.0409482	0.967337	1
X4931431C16Rik	2.17351	0.966174	0.954925	0	1	1
X4931440F15Rik	3.0587	-0.612331	1.09567	0	1	1
X4931440P22Rik	15.9815	-0.0420452	0.413107	0	1	1
X4932411E22Rik	0.148074	-0.62822	4.78482	0	1	1
X4932411N23Rik	0.279577	0	4.78482	0	1	1
X4932412D23Rik	1.79882	-3.60948	1.33336	-1.95707	0.050339	1
X4932415M13Rik	0.987322	-1.1602	1.51192	-0.105955	0.915618	1
X4932416H05Rik	49.6817	-0.0796928	0.214692	0	1	1
X4932418E24Rik	32.6297	1.57922	0.379922	1.52458	0.127365	1
X4932438A13Rik	2820.7	0.841562	0.171616	0	1	1
X4932438H23Rik	0.313849	-0.738744	4.17812	0	1	1
X4932441J04Rik	0.181475	0.0931196	4.78482	0	1	1
X4932443I19Rik	0.0916966	0.814459	4.78482	0	1	1
X4932702P03Rik	0.0948577	-0.62822	4.78482	0	1	1
X4933400A11Rik	0.867616	1.47163	2.00859	0.234805	0.81436	1
X4933400F21Rik	0.197599	2.00365	4.75689	0.210989	0.832896	1
X4933402D24Rik	9.13499	0.598951	0.503577	0	1	1
X4933402E13Rik	52.5445	-1.12675	0.512555	-0.247296	0.804679	1
X4933402J07Rik	0.111181	0	4.78482	0	1	1
X4933403O08Rik	3.93472	1.3381	1.12376	0.300861	0.763521	1
X4933404K08Rik	0.0762947	0	4.78482	0	1	1
X4933404O12Rik	1395.25	0.403644	0.114251	0	1	1
X4933405D12Rik	1.52266	-0.0671859	1.12503	0	1	1
X4933405L10Rik	3.97907	0.249152	0.732758	0	1	1
X4933406C10Rik	1.79876	-0.44177	1.02662	0	1	1
X4933406F09Rik	0.109177	0	4.78482	0	1	1
X4933406I18Rik	0.0982745	0.814459	4.78482	0	1	1
X4933406J08Rik	30.0414	1.12749	0.361677	0.352487	0.724473	1
X4933406J10Rik	0.10981	0	4.78482	0	1	1
X4933406M09Rik	0.138177	1.31859	4.77656	0.0666983	0.946822	1
X4933407K13Rik	170.235	-0.326301	0.134294	0	1	1
X4933408B17Rik	4.67002	-0.383771	0.734113	0	1	1
X4933408J17Rik	1.16975	0.0957116	1.39228	0	1	1
X4933408N05Rik	0.362395	1.60067	4.74103	0.126696	0.899181	1
X4933409K07Rik	40.3766	0.049336	0.236203	0	1	1
X4933411E08Rik	0.105075	-0.62822	4.78482	0	1	1
X4933411K16Rik	5.17473	-0.0438049	0.705897	0	1	1
X4933412E12Rik	32.708	-0.267889	0.34115	0	1	1
X4933413G19Rik	0.527805	0.771268	2.77569	0	1	1
X4933413J09Rik	3.99153	-1.0476	1.02245	-0.0465593	0.962864	1
X4933416C03Rik	2.66722	1.9651	1.49909	0.643791	0.519711	1
X4933416M07Rik	28.0614	1.38225	0.292898	1.30505	0.191876	1
X4933417D19Rik	2.53741	0.22691	1.06313	0	1	1
X4933417E11Rik	0.144385	-0.62822	4.78482	0	1	1
X4933417O13Rik	0.309683	0.620148	4.7434	0	1	1
X4933421O10Rik	92.0578	-0.0688505	0.196198	0	1	1
X4933422A05Rik	0.891878	-1.77894	1.84473	-0.422251	0.672842	1
X4933424G05Rik	0.250582	-1.18244	4.42814	-0.0412011	0.967136	1
X4933424G06Rik	1.41951	-1.1412	1.40207	-0.100709	0.919782	1
X4933427D06Rik	14.2505	0.933917	0.500108	0	1	1
X4933427D14Rik	649.093	-0.289392	0.122334	0	1	1
X4933427E11Rik	1.98968	-0.726838	1.13283	0	1	1
X4933427G17Rik	3.11084	-0.0438124	0.801804	0	1	1
X4933428C19Rik	0.115495	0	4.78482	0	1	1
X4933428G20Rik	3.91754	-1.55965	0.96855	-0.577824	0.563383	1
X4933430I17Rik	14.9914	-0.142189	0.39615	0	1	1
X4933431E20Rik	121.58	0.485488	0.155482	0	1	1
X4933431G14Rik	0.511638	0.138172	2.34689	0	1	1
X4933432G23Rik	0.200177	-0.62822	4.78482	0	1	1
X4933432I03Rik	0.269356	0.814459	4.78482	0	1	1
X4933432I09Rik	0.186727	0.744448	4.77593	0	1	1
X4933433C11Rik	5.70282	-0.577001	0.709033	0	1	1
X4933433G15Rik	4.90452	0.264009	0.632732	0	1	1
X4933433G19Rik	2.17982	2.45072	1.43468	1.01119	0.311928	1
X4933434E20Rik	1560.66	0.550459	0.0845433	0	1	1
X4933438K21Rik	23.5808	0.735579	0.55664	0	1	1
X4933439C10Rik	81.7982	0.299863	0.248697	0	1	1
X4933439K11Rik	4.09117	0.103028	0.809556	0	1	1
X4933440M02Rik	1.44278	0	2.57495	0	1	1
X5031410I06Rik	6.33843	0.0410179	0.748252	0	1	1
X5031414D18Rik	4.44799	0.725472	0.677283	0	1	1
X5031425E22Rik	172.272	-0.221602	0.135558	0	1	1
X5031434C07Rik	0.139302	0.80155	4.78373	0	1	1
X5031434O11Rik	6.36487	-0.223352	0.576309	0	1	1
X5031439G07Rik	1747.63	-0.0295589	0.0892158	0	1	1
X5033403F01Rik	5.51559	-0.416136	0.697143	0	1	1
X5033404E19Rik	1.5446	-1.51258	1.57971	-0.324476	0.745578	1
X5033406O09Rik	15.9883	0.680188	0.382158	0	1	1
X5330411J11Rik	2.48229	2.75258	1.53388	1.14258	0.253212	1
X5330413P13Rik	3.03901	1.10154	0.9464	0.107291	0.914558	1
X5330417C22Rik	23.6267	0.000743311	0.353201	0	1	1
X5330426P16Rik	31.6142	-0.68244	0.331682	0	1	1
X5330434G04Rik	3.62099	-0.786464	0.766526	0	1	1
X5430401F13Rik	0.102004	-1.11148	4.77799	-0.023331	0.981386	1
X5430402O13Rik	0.72867	1.20157	1.9946	0.10106	0.919503	1
X5430403N17Rik	2.33481	-2.97395	1.33509	-1.47851	0.139272	1
X5430405H02Rik	25.2856	-0.00789389	0.38766	0	1	1
X5430416N02Rik	496.812	0.667089	0.175923	0	1	1
X5430416O09Rik	0.293833	-0.603994	4.26017	0	1	1
X5430421F17Rik	0.375267	1.60452	4.74288	0.127458	0.898578	1
X5430427O19Rik	0.0884904	1.25239	4.7766	0.0528398	0.95786	1
X5430431A17Rik	0.350969	-1.24993	4.02892	-0.0620341	0.950536	1
X5430440P10Rik	0.457978	-0.995165	2.77932	0	1	1
X5530601H04Rik	132.263	0.128996	0.162168	0	1	1
X5730403I07Rik	2.24701	0.440891	1.06694	0	1	1
X5730405O15Rik	6.9664	-0.17688	0.564236	0	1	1
X5730408K05Rik	111.069	-0.513857	0.28791	0	1	1
X5730409E04Rik	148.023	-0.173705	0.167945	0	1	1
X5730416F02Rik	0.152108	-0.66088	4.78224	0	1	1
X5730420D15Rik	6.94147	0.211812	0.662658	0	1	1
X5730422E09Rik	1.06544	-0.221178	1.61625	0	1	1
X5730435O14Rik	0.0891495	-0.62822	4.78482	0	1	1
X5730455P16Rik	854.418	0.312436	0.0803585	0	1	1
X5730457N03Rik	1.35392	0	2.1375	0	1	1
X5730480H06Rik	41.1179	-0.253347	0.356645	0	1	1
X5730488B01Rik	1.53081	2.45361	1.30493	1.11393	0.265308	1
X5730507C01Rik	87.7805	0.569599	0.235493	0	1	1
X5730508B09Rik	54.4518	0.292669	0.202316	0	1	1
X5730522E02Rik	1.71055	0.841174	1.20117	0	1	1
X5730559C18Rik	1240.35	0.277792	0.093366	0	1	1
X5830415F09Rik	328.269	-0.315277	0.113517	0	1	1
X5830416P10Rik	1.92837	-0.356388	1.18196	0	1	1
X5830417I10Rik	4059.83	0.350331	0.109643	0	1	1
X5830428M24Rik	0.212175	0.814459	4.78482	0	1	1
X5830432E09Rik	0.101959	0	4.78482	0	1	1
X5830444B04Rik	1.45079	0.605065	1.7308	0	1	1
X5830454E08Rik	14.8973	-0.172694	0.44414	0	1	1
X5830473C10Rik	2.01859	-1.74099	1.16303	-0.637123	0.524045	1
X5930403L14Rik	14.996	0.0688298	0.446342	0	1	1
X5930412G12Rik	12.2933	-0.287109	0.432263	0	1	1
X5930430L01Rik	21.6584	-0.189085	0.382066	0	1	1
X5930438M14Rik	0.183512	0.904646	4.77826	0	1	1
X6030407O03Rik	0.192521	-1.75715	4.75893	-0.1591	0.87359	1
X6030408B16Rik	0.444793	0	2.85082	0	1	1
X6030419C18Rik	29.4603	-0.235203	0.349061	0	1	1
X6030443J06Rik	45.9179	0.736941	0.364644	0	1	1
X6030458C11Rik	1531.24	0.0800466	0.0935689	0	1	1
X6030466F02Rik	0.15188	0.814459	4.78482	0	1	1
X6230400D17Rik	12.3219	-0.343146	0.398493	0	1	1
X6330403A02Rik	4.8077	0.330154	0.882321	0	1	1
X6330403K07Rik	166.76	-0.467224	0.167976	0	1	1
X6330407A03Rik	0.16059	-1.17278	4.77684	-0.0361698	0.971147	1
X6330408A02Rik	226.965	-0.352973	0.108429	0	1	1
X6330409D20Rik	4.0178	-2.65334	1.08276	-1.52697	0.126769	1
X6330410L21Rik	8.12271	0	1.56338	0	1	1
X6330415B21Rik	0.201172	-2.00083	4.74662	-0.21085	0.833004	1
X6330415G19Rik	5.65753	-1.52077	0.891763	-0.583974	0.559238	1
X6330416G13Rik	297.52	0.340585	0.116835	0	1	1
X6330418K02Rik	15.9525	-0.559102	0.417877	0	1	1
X6330549D23Rik	9.94956	0.796713	0.49102	0	1	1
X6430503K07Rik	0.143395	1.15471	4.77345	0.0324105	0.974145	1
X6430531B16Rik	14.6707	-0.0495213	0.377104	0	1	1
X6430548M08Rik	18.7886	0.582708	0.456222	0	1	1
X6430550D23Rik	7.75798	0.369839	0.461376	0	1	1
X6430562O15Rik	3.1953	-0.617702	0.880996	0	1	1
X6430571L13Rik	14.663	0.694929	0.425407	0	1	1
X6430573F11Rik	134.261	0.778557	0.205004	0	1	1
X6430706D22Rik	3110.8	0.222222	0.176898	0	1	1
X6530402F18Rik	5.2264	-0.382252	0.644937	0	1	1
X6530411M01Rik	0.947784	0.1952	1.77804	0	1	1
X6720468P15Rik	0.102607	-0.62822	4.78482	0	1	1
X6720483E21Rik	1.58899	-1.47055	1.16178	-0.405022	0.685461	1
X6720489N17Rik	226.519	-0.380052	0.118495	0	1	1
X6820408C15Rik	14.6919	0.151497	0.344545	0	1	1
X6820431F20Rik	10422.5	1.09017	0.118926	0.758205	0.448328	1
X7420426K07Rik	0.412414	-1.24422	3.90272	-0.0625762	0.950104	1
X8030411F24Rik	0.321663	0	4.78482	0	1	1
X8030423F21Rik	1.82186	0.541655	1.21629	0	1	1
X8030462N17Rik	1686.88	0.603173	0.386	0	1	1
X8430408G22Rik	0.315146	-0.755059	4.19729	0	1	1
X8430419L09Rik	186.481	0.0587698	0.13766	0	1	1
X8430429K09Rik	122.845	-0.624852	0.235427	0	1	1
X8430430B14Rik	0.165453	0	4.78482	0	1	1
X9030025P20Rik	502.892	-0.280895	0.158553	0	1	1
X9030404E10Rik	0.496468	0	4.36453	0	1	1
X9030612E09Rik	5.46343	1.36728	0.590937	0.621522	0.534256	1
X9030617O03Rik	23.852	-0.729153	0.344583	0	1	1
X9030619P08Rik	0.100056	0	4.78482	0	1	1
X9030624G23Rik	124.606	0.510531	0.233292	0	1	1
X9030624J02Rik	2238.68	0.174275	0.094898	0	1	1
X9130008F23Rik	33.1207	-1.78746	0.344604	-2.2851	0.0223069	1
X9130011E15Rik	731.224	0.225014	0.145567	0	1	1
X9130019O22Rik	170.922	-0.138542	0.133367	0	1	1
X9130019P16Rik	0.627164	1.54352	2.17723	0.24964	0.802866	1
X9130023H24Rik	113.803	-0.811138	0.208021	0	1	1
X9130024F11Rik	11.2495	1.0754	0.54514	0.138309	0.889996	1
X9130204L05Rik	2.45626	-1.9434	1.43014	-0.659657	0.509474	1
X9130221H12Rik	124.005	-0.585992	0.182058	0	1	1
X9130227L01Rik	0.147324	0	4.78482	0	1	1
X9130230L23Rik	0.159145	0	4.78482	0	1	1
X9130401M01Rik	1588.97	-0.397259	0.113968	0	1	1
X9130409I23Rik	0.216437	0.814459	4.78482	0	1	1
X9230105E05Rik	0.148674	-0.452047	4.77677	0	1	1
X9230110C19Rik	459.648	0.464256	0.152244	0	1	1
X9230112D13Rik	0.181349	-1.80774	4.75872	-0.16974	0.865215	1
X9230116L04Rik	2.2518	1.23329	1.04402	0.223456	0.823181	1
X9230116N13Rik	15.4569	-0.460369	0.428205	0	1	1
X9230117E06Rik	0.139863	0.0775218	4.7835	0	1	1
X9330020H09Rik	36.9775	-0.625912	0.281637	0	1	1
X9330102E08Rik	156.336	0.457228	0.194719	0	1	1
X9330117O12Rik	0.188424	0	4.78482	0	1	1
X9330133O14Rik	108.877	-0.341268	0.187908	0	1	1
X9330136K24Rik	4.36605	-0.499792	0.678636	0	1	1
X9330151L19Rik	81.5917	-0.057291	0.230843	0	1	1
X9330158H04Rik	0.150299	-0.62822	4.78482	0	1	1
X9330159F19Rik	84.0278	-0.094189	0.262441	0	1	1
X9330159M07Rik	39.0172	0.671997	0.234508	0	1	1
X9330162012Rik	1.25605	0.758347	1.4049	0	1	1
X9330175E14Rik	0.490992	-2.54048	2.58415	-0.596126	0.551091	1
X9330179D12Rik	0.990805	0.883505	1.40011	0	1	1
X9330182L06Rik	99.7484	0.293011	0.266454	0	1	1
X9430015G10Rik	1652.92	0.26068	0.182739	0	1	1
X9430016H08Rik	689.695	-0.277049	0.0887774	0	1	1
X9430018G01Rik	7.53329	-1.07911	0.673979	-0.117378	0.906561	1
X9430020K01Rik	610.361	-0.0600773	0.197542	0	1	1
X9430021M05Rik	14.5625	-0.974202	0.35957	0	1	1
X9430037G07Rik	23.5874	0.105567	0.319878	0	1	1
X9430038I01Rik	224.764	-0.386102	0.170758	0	1	1
X9430041J12Rik	3.995	0.991225	0.805438	0	1	1
X9430060I03Rik	5.50069	-0.586394	0.697368	0	1	1
X9430065F17Rik	1.02445	0.969406	1.52494	0	1	1
X9430069I07Rik	19.6614	0.600301	0.491994	0	1	1
X9430076C15Rik	5.26809	-0.767464	0.687089	0	1	1
X9430083A17Rik	21.839	-0.624944	0.337165	0	1	1
X9430091E24Rik	27.6086	-0.175574	0.402944	0	1	1
X9530003J23Rik	0.101723	0	4.78482	0	1	1
X9530020I12Rik	0.209372	0.0931196	4.78482	0	1	1
X9530026F06Rik	0.119984	1.32705	4.77887	0.0684358	0.945439	1
X9530026P05Rik	0.776561	1.18627	1.60911	0.115762	0.907841	1
X9530027J09Rik	35.2236	-0.38536	0.409947	0	1	1
X9530051G07Rik	13.094	-0.203367	0.451984	0	1	1
X9530052E02Rik	0.397585	-0.262119	3.36608	0	1	1
X9530059O14Rik	0.2819	-1.39191	4.77026	-0.0821565	0.934522	1
X9530062K07Rik	3.77323	-1.09566	0.872346	-0.109659	0.91268	1
X9530068E07Rik	1291.87	-0.0828985	0.0919273	0	1	1
X9530077C05Rik	44.3665	-0.0863593	0.277421	0	1	1
X9530080O11Rik	27.709	0.0422602	0.46551	0	1	1
X9530082P21Rik	755.603	-0.427731	0.199359	0	1	1
X9530091C08Rik	1.02722	-1.31531	2.37288	-0.132882	0.894287	1
X9630001P10Rik	0.70473	-1.23814	2.38904	-0.0996815	0.920597	1
X9630013K17Rik	6.34767	0.73633	0.688759	0	1	1
X9630028I04Rik	0.222034	0	4.78482	0	1	1
X9830147E19Rik	869.141	-0.162426	0.0952869	0	1	1
X9830166K06Rik	0.669567	0.0236374	2.03578	0	1	1
X9930012K11Rik	518.901	-0.00314023	0.142828	0	1	1
X9930014A18Rik	132.872	-0.494227	0.245876	0	1	1
X9930021J03Rik	1351.52	0.261629	0.0595531	0	1	1
X9930104L06Rik	434.405	-0.0782564	0.126121	0	1	1
X9930111J21Rik1	1.15813	0.814467	1.86885	0	1	1
A130010J15Rik	466.488	0.0333374	0.122825	0	1	1
A130077B15Rik	0.228303	-0.882052	4.76459	0	1	1
A1cf	0.0953262	0	4.78482	0	1	1
A230001M10Rik	0.22731	0	4.78482	0	1	1
A230009B12Rik	0.721823	1.47253	2.43479	0.194076	0.846116	1
A230020J21Rik	3.76944	0.0656189	0.781994	0	1	1
A230028O05Rik	0.254707	-1.61219	4.76386	-0.128507	0.897747	1
A230046K03Rik	3668.25	0.415774	0.193173	0	1	1
A230050P20Rik	382.076	0.00260941	0.183328	0	1	1
A230056J06Rik	1.79958	0.808001	1.09876	0	1	1
A230056P14Rik	1.7514	-1.01217	1.25053	-0.00972877	0.992238	1
A230065H16Rik	1.46425	0.560022	1.34809	0	1	1
A230070E04Rik	5.40847	-0.195653	0.582017	0	1	1
A230072C01Rik	77.9503	-0.120314	0.271138	0	1	1
A230072E10Rik	1.49412	-0.345337	1.38374	0	1	1
A230077H06Rik	0.608335	-1.47816	2.34895	-0.203563	0.838695	1
A230103J11Rik	45.6029	1.31194	0.360308	0.865757	0.386624	1
A230108P19Rik	0.222543	-1.2031	4.77088	-0.0425701	0.966044	1
A2m	102.827	0.181805	0.304865	0	1	1
A330009N23Rik	21.609	0.464217	0.293053	0	1	1
A330015K06Rik	0.787276	-0.79546	2.23388	0	1	1
A330023F24Rik	7.24059	-0.746935	0.754716	0	1	1
A330032B11Rik	0.214601	-0.210624	4.76839	0	1	1
A330033J07Rik	0.775431	-1.30283	1.8938	-0.159908	0.872953	1
A330035P11Rik	49.4266	0.287086	0.225162	0	1	1
A330040F15Rik	2.46898	1.56905	1.02955	0.552719	0.580456	1
A330041J22Rik	2.76777	-0.0859882	0.921417	0	1	1
A330048O09Rik	2.26098	1.1624	1.00874	0.16099	0.872101	1
A330050F15Rik	1.13011	0.500868	1.27297	0	1	1
A330069E16Rik	19.7521	0.0865686	0.424895	0	1	1
A330070K13Rik	0.130312	-1.58402	4.76459	-0.122576	0.902443	1
A330074K22Rik	14.2691	0.173726	0.44187	0	1	1
A330093E20Rik	4.0191	0.508441	0.873967	0	1	1
A330102I10Rik	0.247996	0	4.78482	0	1	1
A3galt2	0.965599	-0.796103	1.71246	0	1	1
A430005L14Rik	770.139	-0.218955	0.141509	0	1	1
A430033K04Rik	258.558	0.24581	0.112178	0	1	1
A430035B10Rik	1.1256	-0.276799	1.60073	0	1	1
A430046D13Rik	47.1746	-0.0473624	0.240323	0	1	1
A430078G23Rik	0.323457	0	4.78482	0	1	1
A430078I02Rik	0.91953	-1.36167	1.74944	-0.206736	0.836216	1
A430088P11Rik	2.00677	-0.246801	1.15507	0	1	1
A430089I19Rik	5.47503	3.74696	1.32111	2.07929	0.0375912	1
A430090L17Rik	0.474377	0.0604458	2.75973	0	1	1
A430093F15Rik	1.6168	-0.339044	1.20761	0	1	1
A430105I19Rik	35.854	0.18784	0.399031	0	1	1
A4galt	340.322	-0.194555	0.176279	0	1	1
A530016L24Rik	0.193757	0	4.78482	0	1	1
A530046M15Rik	0.1482	-0.614755	4.78369	0	1	1
A530058N18Rik	0.557408	-2.36623	3.0557	-0.447109	0.654797	1
A530065N20Rik	0.0848389	0	4.78482	0	1	1
A530072M11Rik	6.1873	1.04236	0.562578	0.0752943	0.939981	1
A530088E08Rik	0.0996368	-0.61838	4.784	0	1	1
A630001G21Rik	18.4301	-1.43614	0.456045	-0.956352	0.338894	1
A630010A05Rik	0.27831	0	4.78482	0	1	1
A630019I02Rik	0.244146	-0.62822	4.78482	0	1	1
A630020A06	23.5609	0.133607	0.361157	0	1	1
A630033H20Rik	0.111181	0	4.78482	0	1	1
A630066F11Rik	28.1756	-0.637386	0.323623	0	1	1
A630072M18Rik	96.9622	-0.105564	0.223613	0	1	1
A630075F10Rik	0.135437	-0.62822	4.78482	0	1	1
A630076J17Rik	0.340637	0	4.78482	0	1	1
A630089N07Rik	100.609	0.96127	0.335991	0	1	1
A630095N17Rik	1.29718	-1.03122	1.49236	-0.0209219	0.983308	1
A730008H23Rik	667.679	0.737239	0.139871	0	1	1
A730017C20Rik	1.51941	-2.19235	1.75263	-0.680319	0.496303	1
A730017L22Rik	18.3495	-0.904973	0.403816	0	1	1
A730020E08Rik	0.510033	-0.628224	2.80208	0	1	1
A730036I17Rik	4.57115	2.51533	1.36808	1.10764	0.268019	1
A730046J19Rik	7.01724	-1.20228	1.10678	-0.182764	0.854983	1
A730056A06Rik	0.803532	0.371776	1.62837	0	1	1
A730082K24Rik	2.88283	-0.622009	0.930655	0	1	1
A730090H04Rik	4.65787	-0.602413	0.927967	0	1	1
A730090N16Rik	3.79019	-0.119878	0.876219	0	1	1
A830009L08Rik	0.0981807	0.0931196	4.78482	0	1	1
A830010M20Rik	215.12	0.0479848	0.141667	0	1	1
A830011K09Rik	0.403232	0.0931199	3.99757	0	1	1
A830018L16Rik	300.269	-0.0671402	0.191876	0	1	1
A830052D11Rik	6.60103	-1.11682	0.605573	-0.192909	0.84703	1
A830080D01Rik	1197.36	0.430421	0.141318	0	1	1
A830082K12Rik	3.7937	1.21692	0.821983	0.263899	0.791858	1
A830082N09Rik	80.9388	0.678026	0.197889	0	1	1
A930001A20Rik	0.550501	0.814463	3.64428	0	1	1
A930003A15Rik	3.17874	0.0321369	0.75058	0	1	1
A930003O13Rik	1.65594	-1.12822	1.22918	-0.104312	0.916922	1
A930004D18Rik	183.468	-0.740479	0.173491	0	1	1
A930005H10Rik	93.9333	0.203003	0.20676	0	1	1
A930006K02Rik	3.39331	-1.6617	0.756256	-0.874962	0.381595	1
A930007I19Rik	2.97863	0.766613	1.14982	0	1	1
A930012L18Rik	0.793038	-0.671493	2.45643	0	1	1
A930013F10Rik	87.7513	0.494571	0.33527	0	1	1
A930015D03Rik	81.6642	-0.0961721	0.210428	0	1	1
A930016O22Rik	3.58081	0.904881	0.878392	0	1	1
A930017M01Rik	2.27782	0.518269	1.26267	0	1	1
A930018P22Rik	0.141214	-0.620949	4.78421	0	1	1
A930019D19Rik	0.487085	-0.572252	3.28223	0	1	1
A930024E05Rik	292.246	-0.653293	0.194485	0	1	1
A930041C12Rik	0.161974	0.0931196	4.78482	0	1	1
AA388235	100.226	-1.16352	0.205983	-0.793866	0.427273	1
AA413626	1.12117	0.0399725	1.44955	0	1	1
AA414768	36.2721	-0.418846	0.320445	0	1	1
AA415398	20.5365	-0.451827	0.364562	0	1	1
AA465934	168.605	-0.296377	0.2474	0	1	1
AA467197	15.7206	0.458338	0.419142	0	1	1
AA474331	20.4022	0.499791	0.350582	0	1	1
AA543186	9.8902	-0.768282	0.470327	0	1	1
AA543401	7.82326	0.707197	1.36886	0	1	1
AA986860	18.1105	-1.46529	0.462787	-1.00541	0.314699	1
AB124611	1.59831	-1.38475	1.34572	-0.285904	0.774951	1
AF067061	0.935785	1.26148	2.56408	0.101977	0.918775	1
AF067063	0.204193	0.763324	4.78021	0	1	1
AF366264	1.32197	-2.66947	1.94539	-0.858163	0.390802	1
AF529169	119.35	0.851748	0.360841	0	1	1
AI115009	0.356784	-0.320241	3.36188	0	1	1
AI118078	28.669	0.713672	0.276114	0	1	1
AI182371	15.4966	-0.469947	0.403175	0	1	1
AI197445	21.4185	0.217653	0.445561	0	1	1
AI314180	4510.59	0.472478	0.183877	0	1	1
AI317395	1.81198	-0.767182	1.13759	0	1	1
AI413582	112.578	0.285841	0.152099	0	1	1
AI414108	1063.2	-0.290135	0.182162	0	1	1
AI427809	13.2543	-0.62822	4.78482	0	1	1
AI429214	44.591	-0.000669033	0.244786	0	1	1
AI450353	72.8937	0.149448	0.231756	0	1	1
AI463170	0.775268	-2.11013	2.29253	-0.484238	0.628217	1
AI464131	189.695	-0.105395	0.163387	0	1	1
AI467606	263.417	-0.156652	0.183472	0	1	1
AI504432	90.3954	-0.28105	0.295942	0	1	1
AI506816	12.6852	-0.546268	0.52165	0	1	1
AI507597	26.6462	-0.560671	0.341387	0	1	1
AI593442	10.1359	0.950977	0.429736	0	1	1
AI597479	1149.47	0.229882	0.141393	0	1	1
AI646519	0.186148	-0.738187	4.77703	0	1	1
AI662270	2.8605	1.35491	1.37485	0.258143	0.796297	1
AI837181	1059.12	-0.246783	0.0986485	0	1	1
AI839979	1.90304	1.48788	1.00331	0.486266	0.626778	1
AI846148	1576.23	0.0899888	0.103187	0	1	1
AI847159	2.82514	0	1.69598	0	1	1
AI854517	73.8143	-0.436592	0.164574	0	1	1
AI854703	60.3846	0.479803	0.310562	0	1	1
AI987944	358.427	0.13884	0.107134	0	1	1
AK010878	616.271	-0.498701	0.119152	0	1	1
AU015228	0.355344	0	3.46014	0	1	1
AU015836	213.895	0.359364	0.256704	0	1	1
AU018091	1574.22	0.950644	0.283942	0	1	1
AU019823	1487.43	0.0914796	0.09664	0	1	1
AU019990	0.279298	0	4.78482	0	1	1
AU021063	1.77083	1.16065	1.35902	0.118209	0.905902	1
AU021092	0.26749	-0.62822	4.78482	0	1	1
AU022252	470.659	0.328354	0.119363	0	1	1
AU022751	30.6103	1.2024	0.397379	0.509346	0.61051	1
AU022754	0.479442	-2.61263	3.06196	-0.526665	0.598426	1
AU023762	0.157856	0	4.78482	0	1	1
AU040320	986.088	0.196311	0.0925683	0	1	1
AU040972	0.574504	-1.91577	3.02407	-0.302829	0.762021	1
AU041133	150.476	-0.344159	0.164004	0	1	1
AV039307	4.98773	0.25364	0.598944	0	1	1
AV051173	0.9246	-1.02248	2.35111	-0.00956148	0.992371	1
AV320801	6.38739	2.36061	1.26519	1.07541	0.282189	1
AW011738	5.3323	-0.746598	0.563768	0	1	1
AW046200	0.200955	0.0812014	4.78382	0	1	1
AW146154	227.67	-0.252569	0.156373	0	1	1
AW209491	873.48	-0.225206	0.106151	0	1	1
AW495222	0.323613	-1.30803	3.05252	-0.100911	0.919621	1
AW549542	0.985133	1.64136	2.38697	0.268691	0.788168	1
AW549877	3659.4	0.366954	0.155992	0	1	1
AW551984	199.178	0.341283	0.219987	0	1	1
AW554918	454.322	0.445028	0.145867	0	1	1
AW822252	0.598635	-1.70718	2.7175	-0.260231	0.794685	1
AY074887	2.47307	-0.453107	1.11692	0	1	1
AY358078	0.526235	1.31055	2.39158	0.129853	0.896682	1
AY512915	0.0884904	1.25239	4.7766	0.0528398	0.95786	1
AY512931	1.88934	-3.36132	1.81296	-1.30247	0.192757	1
AY761184	0.10981	0	4.78482	0	1	1
Aaas	2640.74	-0.383268	0.0884907	0	1	1
Aacs	1192.15	0.0541176	0.170301	0	1	1
Aadac	5.09431	-1.05428	1.156	-0.0469563	0.962548	1
Aadacl2	0.664456	-0.628225	2.19195	0	1	1
Aadacl3	0.162815	0	4.78482	0	1	1
Aadat	83.4005	-0.145365	0.186528	0	1	1
Aaed1	175.075	0.482301	0.168119	0	1	1
Aagab	1719.78	0.0398417	0.0629154	0	1	1
Aak1	1705.89	0.276673	0.12111	0	1	1
Aamdc	116.448	0.0486635	0.141582	0	1	1
Aamp	4050.95	-0.118452	0.0994799	0	1	1
Aanat	0.202494	-0.62822	4.78482	0	1	1
Aar2	1205.12	-0.4896	0.0997496	0	1	1
Aard	226.366	-0.317315	0.257059	0	1	1
Aars	14950.5	0.651282	0.092458	0	1	1
Aars2	1079.67	-0.0984537	0.11866	0	1	1
Aarsd1	2112.19	-0.01003	0.125229	0	1	1
Aasdh	615.699	0.661175	0.122851	0	1	1
Aasdhppt	1959.71	0.018925	0.107591	0	1	1
Aass	144.01	-0.673001	0.183149	0	1	1
Aatf	2039.16	0.075996	0.0771914	0	1	1
Aatk	68.2312	-0.597048	0.187999	0	1	1
Abat	209.285	0.260233	0.1231	0	1	1
Abca1	540.432	0.442251	0.331069	0	1	1
Abca12	2.28337	-4.16432	1.52184	-2.07927	0.0375928	1
Abca13	3.81545	-1.33841	0.967274	-0.349858	0.726446	1
Abca14	1.53434	0.814467	1.87162	0	1	1
Abca16	2.42704	0.0455743	1.27313	0	1	1
Abca17	2.39327	-0.0330373	1.03287	0	1	1
Abca2	1472.73	0.319343	0.0867535	0	1	1
Abca3	648.328	0.177354	0.133543	0	1	1
Abca4	32.572	-1.0803	0.287696	-0.279123	0.780151	1
Abca5	224.488	1.02526	0.203301	0.124233	0.901131	1
Abca6	1.45854	-1.15675	1.77885	-0.0881178	0.929783	1
Abca7	368.051	-0.160037	0.133989	0	1	1
Abca8a	0.16413	0	4.78482	0	1	1
Abca8b	70.82	0.300086	0.245962	0	1	1
Abca9	5.49783	0.713103	1.08837	0	1	1
Abcb10	737.211	-0.0474952	0.0830432	0	1	1
Abcb11	0.672361	0	4.78482	0	1	1
Abcb1a	369.341	0.222029	0.254545	0	1	1
Abcb1b	952.22	-1.13433	0.129768	-1.03515	0.300598	1
Abcb4	2.37124	0.0343586	1.30496	0	1	1
Abcb5	1.5124	2.51411	1.57479	0.961469	0.336317	1
Abcb6	929.924	0.0337253	0.0772933	0	1	1
Abcb7	3302.38	0.194592	0.141201	0	1	1
Abcb8	1134.69	-0.615571	0.122047	0	1	1
Abcb9	11.577	-0.275878	0.430272	0	1	1
Abcc1	2861.74	0.396341	0.107257	0	1	1
Abcc10	392.34	0.116696	0.0916135	0	1	1
Abcc12	2.62023	1.34221	1.15393	0.296557	0.766805	1
Abcc2	12.249	1.10802	0.674224	0.160211	0.872715	1
Abcc3	19.0194	-0.389167	0.318731	0	1	1
Abcc4	3698.24	1.20654	0.198896	1.03842	0.299076	1
Abcc5	2494.91	0.252768	0.105963	0	1	1
Abcc6	5.16674	-0.783398	0.669664	0	1	1
Abcc8	49.8173	-0.427959	0.255687	0	1	1
Abcc9	0.657784	0.833389	2.33945	0	1	1
Abcd1	222.768	0.376159	0.142028	0	1	1
Abcd2	68.0522	0.497385	0.278638	0	1	1
Abcd3	1424.1	0.359179	0.0882587	0	1	1
Abcd4	697.963	-0.324546	0.146655	0	1	1
Abce1	15476.8	0.502912	0.150674	0	1	1
Abcf1	8521.44	-0.155694	0.0845673	0	1	1
Abcf2	6410.39	0.0689399	0.0897151	0	1	1
Abcf3	1326.67	-0.10725	0.0696871	0	1	1
Abcg2	1866.64	-0.295208	0.145944	0	1	1
Abcg3	3.21992	1.11531	1.18931	0.0969547	0.922762	1
Abcg4	11.769	1.14444	0.422836	0.341593	0.732657	1
Abcg5	4.64289	-0.695755	0.639727	0	1	1
Abcg8	3.05358	0.0784664	0.90229	0	1	1
Abhd1	88.9815	-0.360944	0.189434	0	1	1
Abhd10	590.487	0.0871356	0.0803746	0	1	1
Abhd11	1112.55	-0.402923	0.143569	0	1	1
Abhd11os	111.973	-1.32519	0.255174	-1.27439	0.202525	1
Abhd12	949.592	0.0973418	0.0845079	0	1	1
Abhd12b	0.0976496	0.814459	4.78482	0	1	1
Abhd13	1529.26	0.152965	0.0988381	0	1	1
Abhd14a	572.479	-0.667396	0.147626	0	1	1
Abhd14b	145.596	-0.203691	0.175156	0	1	1
Abhd15	17.9557	0.491036	0.368515	0	1	1
Abhd16a	427.767	0.0153986	0.12611	0	1	1
Abhd16b	3.13771	-0.610529	0.913516	0	1	1
Abhd17a	1365.77	-0.380966	0.12373	0	1	1
Abhd17b	1060.16	0.0960338	0.0840443	0	1	1
Abhd17c	1808.47	-0.215177	0.0718334	0	1	1
Abhd2	530.956	0.535839	0.433947	0	1	1
Abhd3	35.94	0.397262	0.27523	0	1	1
Abhd4	1593.71	0.129964	0.106678	0	1	1
Abhd5	613.034	-0.556098	0.108467	0	1	1
Abhd6	184.965	-0.47507	0.178915	0	1	1
Abhd8	570.139	0.124331	0.145783	0	1	1
Abi1	2061.36	0.195975	0.124296	0	1	1
Abi2	3159.39	0.268602	0.161167	0	1	1
Abi3	113.519	-0.0625323	0.216612	0	1	1
Abi3bp	7.48101	-0.155441	0.598351	0	1	1
Abl1	3043.8	0.229267	0.119847	0	1	1
Abl2	4635.54	0.538947	0.200032	0	1	1
Ablim1	316.594	-0.466505	0.15144	0	1	1
Ablim2	11.4082	0.510047	0.568893	0	1	1
Ablim3	169.399	0.307573	0.134871	0	1	1
Abo	1.23972	-0.702343	1.65685	0	1	1
Abr	2423.75	0.180569	0.12445	0	1	1
Abra	0.33732	0.814461	4.08142	0	1	1
Abracl	805.515	-0.630529	0.12573	0	1	1
Abt1	933.286	-0.358073	0.108291	0	1	1
Abtb1	739.959	0.221845	0.141696	0	1	1
Abtb2	214.689	0.512173	0.169255	0	1	1
Acaa1a	859.484	-0.192162	0.123531	0	1	1
Acaa1b	34.9308	-0.246851	0.308565	0	1	1
Acaa2	420.528	-0.37802	0.142396	0	1	1
Acaca	5454.24	0.134771	0.144388	0	1	1
Acacb	586.452	0.337728	0.0882848	0	1	1
Acad10	317.261	-0.536743	0.115681	0	1	1
Acad11	716.542	0.0669926	0.152741	0	1	1
Acad12	118.327	-0.53375	0.184378	0	1	1
Acad8	867.057	0.256324	0.0822612	0	1	1
Acad9	1651.37	0.0813977	0.0971108	0	1	1
Acadl	1830.48	-0.0620116	0.084532	0	1	1
Acadm	2015.89	0.162664	0.0932367	0	1	1
Acads	999.89	-0.231847	0.106046	0	1	1
Acadsb	885.514	0.280272	0.104579	0	1	1
Acadvl	442.511	-0.0834852	0.108087	0	1	1
Acan	119.102	-0.0861657	0.166165	0	1	1
Acap1	166.187	1.60731	0.257333	2.36002	0.0182738	1
Acap2	2598.2	0.538456	0.208296	0	1	1
Acap3	734.25	0.00670456	0.0954578	0	1	1
Acat1	763.411	0.370448	0.106039	0	1	1
Acat2	4639.15	-0.00310373	0.0638717	0	1	1
Acat3	12.0641	-0.869062	0.581653	0	1	1
Acbd3	1497.56	0.104232	0.0991702	0	1	1
Acbd4	242.638	-0.0223064	0.192231	0	1	1
Acbd5	784.924	0.506459	0.119659	0	1	1
Acbd6	1426.14	-0.132989	0.117273	0	1	1
Acbd7	12.0461	-0.537853	0.513825	0	1	1
Accs	87.6878	0.0430428	0.188904	0	1	1
Accsl	81.9874	1.55383	0.794195	0.697353	0.485582	1
Acd	840.401	0.310213	0.107635	0	1	1
Ace	52.7739	0.479916	0.17868	0	1	1
Ace2	0.0886088	-0.593049	4.78175	0	1	1
Ace3	0.201101	0	4.78482	0	1	1
Acer1	1.78639	1.39542	1.22118	0.323799	0.74609	1
Acer2	396.254	-0.832981	0.108099	0	1	1
Acer3	623.332	0.0175739	0.0872291	0	1	1
Ache	6.87782	-0.802297	0.65643	0	1	1
Acin1	10139.5	0.137071	0.0880252	0	1	1
Ackr1	7.00009	-0.95004	0.648055	0	1	1
Ackr2	5.63666	-0.574536	0.606965	0	1	1
Ackr3	39.6183	-0.247946	0.296645	0	1	1
Ackr4	7.58273	-1.03323	0.527353	-0.0630194	0.949751	1
Acly	18379.8	0.375251	0.161297	0	1	1
Acmsd	0.755165	-0.371667	1.90554	0	1	1
Acnat1	6.34488	-0.486505	0.598018	0	1	1
Acnat2	0.097892	0	4.78482	0	1	1
Aco1	2875.53	0.165198	0.132746	0	1	1
Aco2	9689.03	-0.0672827	0.0607646	0	1	1
Acot1	535.665	-0.0229784	0.0867555	0	1	1
Acot10	2.04912	-0.803652	1.13115	0	1	1
Acot11	133.185	0.0888791	0.178174	0	1	1
Acot12	0.844058	-2.86616	1.827	-1.02144	0.307047	1
Acot13	691.955	0.071438	0.145507	0	1	1
Acot2	302.662	0.605521	0.164599	0	1	1
Acot3	11.5237	0.586365	0.538821	0	1	1
Acot4	6.58319	-0.874574	0.636227	0	1	1
Acot5	0.274626	-1.4003	4.76981	-0.0839227	0.933118	1
Acot6	15.6386	-0.568992	0.400279	0	1	1
Acot7	1472.45	-0.247919	0.106744	0	1	1
Acot8	338.745	-0.169212	0.102707	0	1	1
Acot9	1432.03	0.0324717	0.121388	0	1	1
Acox1	759.838	0.307829	0.115948	0	1	1
Acox2	0.151432	-0.612126	4.78346	0	1	1
Acox3	264.664	-0.110637	0.15419	0	1	1
Acoxl	22.7596	-0.780214	0.636536	0	1	1
Acp1	2496.97	0.0910248	0.103462	0	1	1
Acp2	977.796	-0.236227	0.109771	0	1	1
Acp5	55.9467	-0.677482	0.283508	0	1	1
Acp6	1692.44	0.47516	0.109292	0	1	1
Acpp	13.5228	-0.22368	0.500596	0	1	1
Acr	2.75532	-0.17313	1.04528	0	1	1
Acrbp	163.393	-0.186292	0.194136	0	1	1
Acrv1	0.197494	-0.62822	4.78482	0	1	1
Acsbg1	37.9047	-1.06463	0.39953	-0.161777	0.871482	1
Acsbg2	7.80015	0.0901826	1.43308	0	1	1
Acsf2	538.455	0.503219	0.144215	0	1	1
Acsf3	547.779	-0.0183595	0.111059	0	1	1
Acsl1	792.659	0.701652	0.151756	0	1	1
Acsl3	3425.23	0.183232	0.118646	0	1	1
Acsl4	7955.79	0.522473	0.155174	0	1	1
Acsl5	1191.32	-0.203762	0.104082	0	1	1
Acsl6	289.464	-0.065419	0.148563	0	1	1
Acsm3	0.349722	-1.2666	3.00392	-0.0887518	0.929279	1
Acsm4	4.36211	0.814467	1.58939	0	1	1
Acss1	484.52	1.04432	0.128604	0.3446	0.730395	1
Acss2	384.5	0.718621	0.15057	0	1	1
Acss3	11.2901	-0.396056	0.519778	0	1	1
Actb	67321.1	-0.288093	0.137343	0	1	1
Actc1	242.615	-1.65103	0.276028	-2.35858	0.0183452	1
Actg1	98061.2	-0.038053	0.126465	0	1	1
Actg2	5.00917	-1.17546	0.882643	-0.198788	0.842428	1
Actl10	5.63952	1.10615	0.605302	0.175359	0.860797	1
Actl6a	4815.72	0.374162	0.137686	0	1	1
Actl6b	0.961422	0.244749	1.51348	0	1	1
Actl7a	0.253492	0.937067	4.77629	0	1	1
Actl7b	0.943149	2.49026	1.68661	0.883581	0.376923	1
Actn1	8567.95	-0.162601	0.135179	0	1	1
Actn2	175.151	-0.152365	0.22833	0	1	1
Actn3	749.208	-0.264633	0.06915	0	1	1
Actn4	17707.5	-0.203335	0.0828457	0	1	1
Actr10	1911.16	0.0773338	0.0671577	0	1	1
Actr1a	4062.02	-0.0327032	0.0708377	0	1	1
Actr1b	3247.35	-0.20272	0.0640401	0	1	1
Actr2	12606.7	0.338116	0.187956	0	1	1
Actr3	11708.7	0.259397	0.141122	0	1	1
Actr3b	284.987	-0.0507447	0.136299	0	1	1
Actr5	651.832	-0.365589	0.121092	0	1	1
Actr6	813.67	0.115879	0.132958	0	1	1
Actr8	1468.06	-0.0294648	0.080308	0	1	1
Actrt2	0.112858	0	4.78482	0	1	1
Actrt3	6.02405	0.97982	0.649418	0	1	1
Acvr1	493.265	-0.0985188	0.102508	0	1	1
Acvr1b	1172.71	0.246163	0.166826	0	1	1
Acvr1c	0.373967	0.814461	4.06561	0	1	1
Acvr2a	961.525	0.139702	0.131063	0	1	1
Acvr2b	683.491	-0.126209	0.0995146	0	1	1
Acvrl1	22.0319	0.413436	0.359181	0	1	1
Acy1	789.2	0.159108	0.102641	0	1	1
Acy3	84.8948	0.17716	0.170759	0	1	1
Acyp1	339.882	0.0870635	0.136184	0	1	1
Acyp2	35.1127	-0.395466	0.31065	0	1	1
Ada	120.501	-0.0517909	0.188951	0	1	1
Adad1	10.6014	0.309491	0.537344	0	1	1
Adad2	109.844	0.938413	0.163933	0	1	1
Adal	583.715	0.290461	0.15702	0	1	1
Adam10	1211.23	0.387251	0.110235	0	1	1
Adam11	179.727	-0.677398	0.179859	0	1	1
Adam12	8.37197	-2.73986	0.906254	-1.91984	0.0548782	1
Adam15	557.627	0.329862	0.0934895	0	1	1
Adam17	1386.41	-0.0574506	0.078764	0	1	1
Adam1a	30.2878	-1.12291	0.487264	-0.252246	0.800851	1
Adam1b	0.968377	1.98665	2.17523	0.453582	0.65013	1
Adam2	6.35628	1.5184	0.628091	0.825357	0.409169	1
Adam20	0.410103	-0.987891	3.2754	0	1	1
Adam21	3.05493	0.774545	1.52396	0	1	1
Adam22	685.845	-0.0553398	0.073321	0	1	1
Adam23	2649.42	-0.771264	0.107228	0	1	1
Adam25	1.95512	-0.605716	1.66997	0	1	1
Adam28	0.0949222	0	4.78482	0	1	1
Adam32	1.30787	1.17478	1.0612	0.164701	0.869179	1
Adam33	10.4593	0.989984	0.507701	0	1	1
Adam39	0.0933398	1.2683	4.7771	0.0561646	0.955211	1
Adam4	6.4282	-0.817433	0.912981	0	1	1
Adam5	1.03352	1.74897	1.91322	0.391468	0.695451	1
Adam7	0.162786	0	4.78482	0	1	1
Adam8	50.1817	-0.699939	0.245046	0	1	1
Adam9	928.509	0.523349	0.13533	0	1	1
Adamdec1	0.775252	-0.611325	2.04913	0	1	1
Adamts1	176.672	0.2702	0.195288	0	1	1
Adamts10	544.092	-0.308417	0.168517	0	1	1
Adamts12	10.6342	-0.225792	0.555772	0	1	1
Adamts13	0.482476	0.099026	2.87728	0	1	1
Adamts14	215.801	0.542228	0.20279	0	1	1
Adamts15	270.131	0.755949	0.206464	0	1	1
Adamts16	1.3429	-3.3697	1.43662	-1.6495	0.0990455	1
Adamts17	67.3701	0.477583	0.212438	0	1	1
Adamts18	3.22941	0.520717	0.959131	0	1	1
Adamts19	157.577	-0.596651	0.163416	0	1	1
Adamts2	68.8906	-0.533297	0.185865	0	1	1
Adamts20	32.2741	0.0868779	0.258594	0	1	1
Adamts3	74.3041	0.101911	0.246578	0	1	1
Adamts4	91.0052	0.320801	0.176664	0	1	1
Adamts5	44.7304	-1.00456	0.236996	-0.019261	0.984633	1
Adamts6	86.0504	0.606375	0.26654	0	1	1
Adamts7	172.473	-1.06518	0.207307	-0.314398	0.753219	1
Adamts8	67.8534	0.163011	0.232037	0	1	1
Adamts9	218.809	-0.0380783	0.178002	0	1	1
Adamtsl1	72.3713	-0.600381	0.215794	0	1	1
Adamtsl2	0.433961	0.850851	3.20414	0	1	1
Adamtsl3	8.07956	0.0836624	0.56503	0	1	1
Adamtsl4	26.8352	-1.58669	0.390756	-1.50143	0.133245	1
Adamtsl5	42.7977	-0.554224	0.227983	0	1	1
Adap1	591.355	-0.589424	0.184076	0	1	1
Adap2	16.0178	1.35426	0.622695	0.568917	0.569412	1
Adar	2785.21	0.411971	0.0703586	0	1	1
Adarb1	376.669	-0.0331837	0.0885514	0	1	1
Adarb2	170.084	0.265209	0.182514	0	1	1
Adat1	820.237	-0.0786174	0.0898053	0	1	1
Adat2	589.408	-0.119162	0.104966	0	1	1
Adat3	154.411	-0.191259	0.164676	0	1	1
Adck1	399.245	0.0731213	0.106706	0	1	1
Adck2	221.806	-0.0490843	0.159067	0	1	1
Adck4	521.59	0.04072	0.150628	0	1	1
Adck5	476.233	-0.572331	0.124405	0	1	1
Adcy1	551.071	-0.331014	0.122134	0	1	1
Adcy10	1.40501	-0.208523	1.66246	0	1	1
Adcy2	70.0794	-1.28604	0.225792	-1.26682	0.20522	1
Adcy3	589.927	-0.145562	0.106942	0	1	1
Adcy4	6.8708	-0.733218	0.626817	0	1	1
Adcy5	89.8233	1.02054	0.172101	0.119343	0.905004	1
Adcy6	431.761	-0.410903	0.135442	0	1	1
Adcy7	192.823	-0.0457765	0.133465	0	1	1
Adcy8	8.56159	-0.54348	0.687241	0	1	1
Adcy9	258.647	0.586004	0.153148	0	1	1
Adcyap1	2.6864	0.42035	0.818382	0	1	1
Adcyap1r1	113.806	0.215506	0.222689	0	1	1
Add1	3598.38	-0.107671	0.0669255	0	1	1
Add2	55.7764	-0.014329	0.259341	0	1	1
Add3	987.199	0.198187	0.189112	0	1	1
Adgb	2.79227	-1.43339	0.964436	-0.449374	0.653162	1
Adgra1	1.39114	1.38658	1.56845	0.246475	0.805314	1
Adgra2	2899.37	-0.207567	0.106427	0	1	1
Adgra3	110.979	0.00975378	0.217547	0	1	1
Adgrb1	279.244	-0.483956	0.192697	0	1	1
Adgrb2	739.817	-0.438367	0.11551	0	1	1
Adgrb3	28.1736	-0.67928	0.330833	0	1	1
Adgrd1	24.6881	0.808213	0.740069	0	1	1
Adgre1	0.35708	0.0931201	3.4802	0	1	1
Adgre4	1.30344	0.355673	1.66386	0	1	1
Adgre5	433.443	-0.403397	0.251099	0	1	1
Adgrf1	0.36515	1.22074	3.35634	0.0657683	0.947562	1
Adgrf2	0.703876	0.118739	2.12408	0	1	1
Adgrf3	3.38335	-1.07188	1.33554	-0.0538213	0.957078	1
Adgrf4	2.14336	-0.906826	1.30046	0	1	1
Adgrf5	32.1757	1.8681	0.708477	1.22531	0.220458	1
Adgrg1	409.665	0.117611	0.0880153	0	1	1
Adgrg2	12.6879	-0.9796	0.46551	0	1	1
Adgrg3	0.0863135	-0.62822	4.78482	0	1	1
Adgrg5	20.8254	-0.447015	0.740347	0	1	1
Adgrg6	22.0113	-0.871524	0.52308	0	1	1
Adgrg7	0.212228	0.814459	4.78482	0	1	1
Adgrl1	6451.36	-0.000331237	0.0970553	0	1	1
Adgrl2	4885.16	0.0564178	0.141166	0	1	1
Adgrl3	48.4847	-0.481141	0.32003	0	1	1
Adgrl4	0.394114	0.0756734	2.83503	0	1	1
Adgrv1	1033.75	0.556456	0.136742	0	1	1
Adh1	1.90457	1.34258	1.48667	0.230436	0.817753	1
Adh4	2.01879	0.802848	1.72379	0	1	1
Adh5	8941.22	0.405389	0.0769851	0	1	1
Adh7	0.581932	-0.552839	3.1686	0	1	1
Adhfe1	84.0913	1.13073	0.235493	0.555127	0.578808	1
Adi1	2519.16	0.115271	0.0756871	0	1	1
Adipoq	1.08204	-0.628225	2.39894	0	1	1
Adipor1	4109.47	0.0669299	0.0658407	0	1	1
Adipor2	4362.09	0.16105	0.0672968	0	1	1
Adk	3485.42	0.0597417	0.136341	0	1	1
Adm	65.715	-0.184709	0.306317	0	1	1
Adm2	60.633	0.0516334	0.357462	0	1	1
Adnp	2139.94	0.229915	0.508129	0	1	1
Adnp2	2676.35	0.404909	0.194946	0	1	1
Ado	1826.52	-0.165919	0.0953243	0	1	1
Adora1	18.7349	-0.300512	0.39775	0	1	1
Adora2a	16.3138	0.00122206	0.38311	0	1	1
Adora2b	32.8295	-0.809016	0.328207	0	1	1
Adpgk	1923.36	-0.224325	0.0889669	0	1	1
Adprh	1687.57	-0.0849566	0.0745914	0	1	1
Adprhl1	6.23331	-0.37491	0.643295	0	1	1
Adprhl2	969.104	-0.27458	0.0936963	0	1	1
Adprm	468.154	-0.193638	0.0852051	0	1	1
Adra1a	3.30752	3.77156	1.23153	2.2505	0.0244174	1
Adra1b	0.916528	-0.215187	1.50679	0	1	1
Adra2a	13.6368	-0.428405	0.480528	0	1	1
Adra2b	40.6117	-0.511856	0.25477	0	1	1
Adra2c	37.0135	-0.86977	0.249227	0	1	1
Adrb1	13.7224	0.848958	0.426378	0	1	1
Adrb2	40.3324	-1.41417	0.341522	-1.2127	0.225243	1
Adrb3	194.356	-1.27826	0.251755	-1.1053	0.26903	1
Adrbk1	4002.2	0.175813	0.0621279	0	1	1
Adrbk2	590.314	0.184257	0.106275	0	1	1
Adrm1	4313.2	-0.225789	0.112604	0	1	1
Adsl	5553.55	-0.0776615	0.0578202	0	1	1
Adss	5984.74	-0.0293613	0.136947	0	1	1
Adssl1	195.949	0.260682	0.190238	0	1	1
Aebp1	200.25	-0.53391	0.13163	0	1	1
Aebp2	3605.72	-0.336588	0.11631	0	1	1
Aes	1198.99	-0.10294	0.148674	0	1	1
Afap1	662.657	-0.094105	0.152602	0	1	1
Afap1l1	176.801	-0.182866	0.161403	0	1	1
Afap1l2	218.297	0.875707	0.190949	0	1	1
Aff1	3090.04	1.15363	0.181156	0.848078	0.396394	1
Aff2	11.6091	-1.85373	0.702704	-1.21492	0.224396	1
Aff3	1893.83	0.556946	0.183768	0	1	1
Aff4	10831.4	0.392782	0.229974	0	1	1
Afg3l1	3763.01	0.0684096	0.0904614	0	1	1
Afg3l2	2817.5	0.0411209	0.0481342	0	1	1
Afmid	88.4772	-0.319843	0.174903	0	1	1
Aftph	1580.73	0.342223	0.135419	0	1	1
Aga	179.978	0.168276	0.201158	0	1	1
Agap1	2197.64	0.13025	0.0978649	0	1	1
Agap2	39.7266	-0.072832	0.310036	0	1	1
Agap3	2202.03	-0.136417	0.112151	0	1	1
Agbl2	50.762	0.0309209	0.205468	0	1	1
Agbl3	25.4901	0.193813	0.324558	0	1	1
Agbl4	0.483381	0.761579	2.28665	0	1	1
Agbl5	686.083	0.21072	0.118687	0	1	1
Ager	21.5609	-0.452277	0.397917	0	1	1
Agfg1	2173.4	-0.0558733	0.150829	0	1	1
Agfg2	562.148	0.369037	0.0962478	0	1	1
Aggf1	2867.96	0.199566	0.0853945	0	1	1
Agk	935.124	0.157988	0.0621174	0	1	1
Agl	1130.58	0.611107	0.159171	0	1	1
Agmat	3.14713	-1.01722	1.12896	-0.0152486	0.987834	1
Ago1	2751.52	-0.379374	0.151473	0	1	1
Ago2	4991.31	0.788229	0.478469	0	1	1
Ago3	227.9	0.509768	0.246629	0	1	1
Ago4	41.1105	0.385848	0.273943	0	1	1
Agpat1	1984.72	-0.167306	0.104176	0	1	1
Agpat2	640.977	-0.414653	0.137307	0	1	1
Agpat3	1337.6	-0.0826182	0.101576	0	1	1
Agpat4	1294.16	-0.39901	0.125496	0	1	1
Agpat5	1902.43	0.165844	0.0576051	0	1	1
Agpat6	2975.92	0.181495	0.0762683	0	1	1
Agpat9	24.718	-0.586932	0.392489	0	1	1
Agps	6252.06	0.29568	0.159395	0	1	1
Agrn	9707.71	-0.654384	0.0991426	0	1	1
Agrp	1.39153	1.34946	1.40258	0.249155	0.803241	1
Agtpbp1	741.98	0.347321	0.1107	0	1	1
Agtr1a	49.6395	0.284449	0.190721	0	1	1
Agtr1b	1.73761	-3.92515	1.5381	-1.9018	0.0571976	1
Agtr2	0.092419	0	4.78482	0	1	1
Agtrap	1871.71	-0.174935	0.107764	0	1	1
Agxt	0.40001	0.77334	2.86239	0	1	1
Ahctf1	9711.4	0.366667	0.152555	0	1	1
Ahcy	1639.01	0.0839048	0.0996827	0	1	1
Ahcyl1	7472.92	0.627678	0.106493	0	1	1
Ahcyl2	1652.79	0.77711	0.155194	0	1	1
Ahdc1	3873.24	-0.304642	0.119306	0	1	1
Ahi1	1068.02	0.430118	0.0922278	0	1	1
Ahnak	3979.93	-1.3106	0.242217	-1.28234	0.199724	1
Ahr	400.085	-1.26494	0.195675	-1.35396	0.175748	1
Ahrr	117.977	0.0064117	0.186616	0	1	1
Ahsa1	6165.22	-0.157469	0.0624921	0	1	1
Ahsa2	1389.67	-0.327076	0.131465	0	1	1
Ahsg	13.6288	-0.805002	0.587082	0	1	1
Aicda	5.51803	0.758373	0.739897	0	1	1
Aida	1403.18	-0.0146937	0.0713648	0	1	1
Aif1l	525.604	-0.496142	0.122763	0	1	1
Aifm1	1964.42	-0.215829	0.109161	0	1	1
Aifm2	126.493	1.09141	0.203104	0.450055	0.652671	1
Aifm3	192.755	-0.0493844	0.133867	0	1	1
Aig1	137.806	-0.0945363	0.124785	0	1	1
Aim1	136.004	0.560958	0.248893	0	1	1
Aim1l	314.343	-0.129991	0.118694	0	1	1
Aimp1	3281.01	-0.0116061	0.076551	0	1	1
Aimp2	1984.11	-0.359156	0.0737569	0	1	1
Aip	1132.8	0.102971	0.0838179	0	1	1
Aipl1	20.7618	-0.682151	0.291569	0	1	1
Aire	82.9317	1.57979	0.429058	1.3513	0.176598	1
Airn	2.14666	-2.05588	1.11106	-0.950336	0.341942	1
Ajap1	17.0807	-0.0706507	0.398352	0	1	1
Ajuba	9085.73	-0.191605	0.106195	0	1	1
Ak2	4917.22	-0.238158	0.0800351	0	1	1
Ak3	1152.63	-0.115238	0.105311	0	1	1
Ak4	1150.6	-0.383897	0.180368	0	1	1
Ak5	85.0173	-0.65655	0.180142	0	1	1
Ak6	1422.5	-0.101298	0.101969	0	1	1
Ak7	114.243	0.927345	0.471956	0	1	1
Ak8	84.8271	0.406986	0.152548	0	1	1
Akap1	2479.63	0.000423303	0.0893802	0	1	1
Akap10	1034.35	0.122955	0.1257	0	1	1
Akap11	3557.61	0.738011	0.179376	0	1	1
Akap12	24266.6	0.0191785	0.184256	0	1	1
Akap13	1551.08	0.44618	0.142965	0	1	1
Akap14	0.495491	-2.56998	2.66457	-0.589204	0.555724	1
Akap17b	765.727	0.128766	0.0784073	0	1	1
Akap2	1887.05	-0.432257	0.129338	0	1	1
Akap3	13.9501	-0.0767922	0.361199	0	1	1
Akap4	0.10981	0	4.78482	0	1	1
Akap5	101.238	0.46095	0.173053	0	1	1
Akap6	28.779	-0.113179	0.321183	0	1	1
Akap7	596.172	-0.13417	0.0924087	0	1	1
Akap8	5920.71	-0.0441723	0.0664471	0	1	1
Akap8l	2218.47	0.41569	0.161	0	1	1
Akap9	3346.66	0.19352	0.139216	0	1	1
Akip1	409.085	0.169264	0.148505	0	1	1
Akirin1	2083.62	0.193901	0.100369	0	1	1
Akirin2	3404.5	0.127328	0.0584383	0	1	1
Akna	592.025	1.2152	0.141271	1.52334	0.127675	1
Akr1a1	10170.1	0.192124	0.0647283	0	1	1
Akr1b10	351.185	-0.398062	0.126222	0	1	1
Akr1b3	541.32	0.717068	0.29256	0	1	1
Akr1b7	2.43268	0.603314	1.10767	0	1	1
Akr1b8	123.338	0.552128	0.166449	0	1	1
Akr1c12	0.569694	0	3.71682	0	1	1
Akr1c13	5.09044	-1.05229	1.46904	-0.0355934	0.971607	1
Akr1c18	4.38729	-2.93977	2.53095	-0.766418	0.443428	1
Akr1c19	0.148652	0.0931196	4.78482	0	1	1
Akr1c21	0.222716	0	4.78482	0	1	1
Akr1c6	0.0924114	0.0567295	4.78154	0	1	1
Akr1cl	0.682127	0	2.65415	0	1	1
Akr1e1	506.905	0.222872	0.114097	0	1	1
Akr7a5	641.607	-0.406396	0.150683	0	1	1
Akt1	1942.09	-0.206466	0.0861636	0	1	1
Akt1s1	706.083	-0.332329	0.135106	0	1	1
Akt2	2030.03	0.128208	0.0800691	0	1	1
Akt3	1405.93	0.153583	0.174087	0	1	1
Aktip	1394.94	0.29391	0.0648142	0	1	1
Alad	561.827	-0.725985	0.145637	0	1	1
Alas1	866.439	0.218556	0.104973	0	1	1
Alas2	3.63903	-0.0143437	0.883622	0	1	1
Alb	0.170438	0	4.78482	0	1	1
Alcam	65.9054	-0.477922	0.230826	0	1	1
Aldh16a1	1169.26	-0.528515	0.103439	0	1	1
Aldh18a1	3296.88	0.398435	0.116383	0	1	1
Aldh1a1	1.90243	-1.62674	1.38617	-0.45214	0.651168	1
Aldh1a2	26.0711	-0.0789462	0.459054	0	1	1
Aldh1a3	6.03744	2.37518	1.28062	1.07383	0.282897	1
Aldh1a7	13.9007	-0.337139	0.323693	0	1	1
Aldh1b1	200.206	0.0435415	0.168346	0	1	1
Aldh1l1	233.316	0.0034145	0.12253	0	1	1
Aldh1l2	268.96	0.35764	0.218624	0	1	1
Aldh2	5066.56	0.0779505	0.100113	0	1	1
Aldh3a1	27.0465	0.232233	0.723234	0	1	1
Aldh3a2	769.167	0.487116	0.102054	0	1	1
Aldh3b1	31.7287	0.669754	0.302448	0	1	1
Aldh3b2	7.05705	2.4707	1.15853	1.26946	0.204277	1
Aldh4a1	1401.8	-1.17658	0.111515	-1.58348	0.113311	1
Aldh5a1	519.516	0.141595	0.117461	0	1	1
Aldh6a1	1242.14	0.544444	0.163729	0	1	1
Aldh7a1	4222.45	0.132673	0.0560483	0	1	1
Aldh8a1	2.18586	1.2791	1.53047	0.182361	0.8553	1
Aldh9a1	5741.94	0.42822	0.104108	0	1	1
Aldoa	44222.1	-0.0526249	0.0963354	0	1	1
Aldoart1	3.62078	0.0694094	0.712096	0	1	1
Aldoart2	0.628068	0	4.04652	0	1	1
Aldob	0.638275	-0.778467	2.02947	0	1	1
Aldoc	754.86	0.569795	0.12122	0	1	1
Alg1	483.793	-0.0499347	0.112287	0	1	1
Alg10b	2360.64	0.542316	0.373721	0	1	1
Alg11	1364.2	0.11937	0.105144	0	1	1
Alg12	278.125	0.199521	0.11148	0	1	1
Alg13	7215.7	0.589077	0.158003	0	1	1
Alg14	213.627	-0.440524	0.114194	0	1	1
Alg2	1124.97	0.00871436	0.080945	0	1	1
Alg3	777.002	-0.0974925	0.119845	0	1	1
Alg5	529.06	-0.0372749	0.116594	0	1	1
Alg6	481.087	0.0808077	0.107103	0	1	1
Alg8	285.632	-0.236789	0.162624	0	1	1
Alg9	617.859	0.100158	0.082705	0	1	1
Alk	9.04768	-0.132489	0.586874	0	1	1
Alkbh1	937.188	0.243891	0.0877055	0	1	1
Alkbh2	236.344	-0.239166	0.182876	0	1	1
Alkbh3	432.931	-0.0216514	0.154144	0	1	1
Alkbh4	283.099	-0.1513	0.125844	0	1	1
Alkbh5	4111.32	0.296376	0.147829	0	1	1
Alkbh6	272.733	-0.286757	0.156251	0	1	1
Alkbh7	332.221	-0.211387	0.151276	0	1	1
Alkbh8	699.613	0.38046	0.216734	0	1	1
Alms1	2354.77	0.607594	0.163443	0	1	1
Alms1.ps2	40.9102	-0.271638	0.399035	0	1	1
Alox12	68.594	-0.169251	0.174364	0	1	1
Alox12b	5.41254	0.255384	0.653784	0	1	1
Alox12e	11.2122	0.964904	0.535877	0	1	1
Alox15	187.374	1.05942	0.154476	0.384673	0.700479	1
Alox8	3.38247	-0.242482	0.931564	0	1	1
Aloxe3	26.004	-0.0505353	0.336163	0	1	1
Alpi	0.161996	-0.451438	4.77684	0	1	1
Alpk1	96.3436	0.722343	0.243283	0	1	1
Alpk3	283.763	0.503953	0.196933	0	1	1
Alpl	1202.6	0.218854	0.140455	0	1	1
[truncated: 16,919 more rows]

## Sheet: Table S1
	baseMean	log2FoldChange	lfcSE	stat	pvalue	padj
Aif1	0.358207	-31.545	4.73436	-6.45177	1.11e-10	4.02e-08
Fnd3c2	0.235195	-28.1233	4.75247	-5.70721	1.15e-08	3.1e-06
Gpr171	1.40765	-26.3187	4.73352	-5.34881	8.85e-08	2.2e-05
Gm10413	1.66598	-24.2431	4.72956	-4.91443	8.9e-07	0.0001792
Gm15023	0.388609	-23.3363	4.76646	-4.68613	2.78e-06	0.0004969
Pou1f1	0.357015	-22.5188	4.75816	-4.52251	6.11e-06	0.00100529
Gm14484	0.144498	-20.5943	4.76103	-4.11555	3.86e-05	0.00519449
X4930402F11Rik	0.153006	-20.3872	4.76104	-4.07205	4.66e-05	0.00595671
X8430431K14Rik	0.153006	-20.3872	4.76104	-4.07205	4.66e-05	0.00595671
Gm9839	0.153006	-20.3872	4.76104	-4.07205	4.66e-05	0.00595671
Sel1l2	0.153006	-20.3872	4.76104	-4.07205	4.66e-05	0.00595671
Fam205a1	0.185909	-19.9505	4.75979	-3.98137	6.85e-05	0.00836305
X9430078K24Rik	0.395853	-19.8966	3.97375	-4.75535	1.98e-06	0.00036385
Gm5415	0.245985	-19.5134	4.73859	-3.90695	9.35e-05	0.0112626
Hist1h4m	0.569146	-17.8174	4.73751	-3.54984	0.00038547	0.0402892
Mgp	0.355346	-17.7021	4.75818	-3.51019	0.00044779	0.0460396
Ano3	112.497	-9.33913	1.03808	-8.0332	9.5e-16	7.49e-13
Dscaml1	112.482	-8.06113	1.014	-6.96363	3.32e-12	1.61e-09
Mirg	86.1515	-7.98214	0.933892	-7.47639	7.64e-14	4.52e-11
Svop	155.947	-7.92602	0.715114	-9.68521	3.49e-22	5.07e-19
Meg3	1480.21	-7.188	0.486259	-12.7257	4.25e-37	1.01e-33
Rian	2230.75	-7.1387	0.255905	-23.9882	3.69e-127	2.33e-123
Cdkn1a	920.314	-6.35138	0.289492	-18.4854	2.71e-76	1.02e-72
Fas	12.9241	-6.31	1.08777	-4.88152	1.05e-06	0.00020745
Fam212b	189.888	-6.22363	0.622516	-8.39115	4.81e-17	4.14e-14
Ltb4r1	15.5127	-6.20297	1.11089	-4.68361	2.82e-06	0.00049836
Lefty2	1704.81	-5.46131	0.513365	-8.69034	3.61e-18	3.6e-15
Phlda3	1040.46	-5.37072	0.195777	-22.325	2.11e-110	1e-106
Plk2	1123	-5.33765	0.306381	-14.1577	1.67e-45	4.52e-42
Chl1	7.03449	-5.13516	1.14879	-3.59957	0.00031874	0.0340674
Eda2r	1059.02	-4.87991	0.215834	-17.9763	2.99e-72	9.42e-69
Pof1b	27.4384	-4.86301	1.09659	-3.52273	0.00042712	0.0441544
Lefty1	2167.43	-4.79176	0.572849	-6.61912	3.61e-11	1.42e-08
Zfp750	93.9211	-4.61353	0.547857	-6.59575	4.23e-11	1.63e-08
D630023F18Rik	65.8178	-4.41991	0.471437	-7.25423	4.04e-13	2.32e-10
Wnt3	34.0594	-4.37741	0.804762	-4.19678	2.71e-05	0.00382216
Ptprv	110.67	-4.35521	0.482465	-6.95431	3.54e-12	1.68e-09
Trp53	5764.29	-4.31264	0.0979932	-33.8048	1.68e-250	3.17e-246
Alox5	181.414	-4.10907	0.271774	-11.4399	2.64e-30	4.17e-27
Fgf8	13.8982	-4.05804	0.798772	-3.82843	0.00012896	0.0148763
Fam196a	31.1612	-3.91012	0.609842	-4.77192	1.82e-06	0.00034179
Trim67	245.004	-3.89707	0.458289	-6.32149	2.59e-10	9.25e-08
Ltb4r2	24.0718	-3.84263	0.674	-4.21756	2.47e-05	0.00355697
Ccng1	7084.7	-3.81961	0.104924	-26.873	4.55e-159	4.3e-155
Pitx2	69.0066	-3.75609	0.548199	-5.02753	4.97e-07	0.00010804
Anxa1	138.854	-3.47934	0.365694	-6.77983	1.2e-11	5.17e-09
Neurod1	223.361	-3.43238	0.260276	-9.34541	9.15e-21	1.24e-17
Hs3st4	27.4159	-3.40946	0.618012	-3.89872	9.67e-05	0.0115786
Sfn	1448.16	-3.34057	0.197114	-11.8742	1.61e-32	2.77e-29
Pmepa1	190.282	-3.28351	0.260566	-8.76367	1.89e-18	1.99e-15
Nodal	582.626	-3.25518	0.32532	-6.9322	4.14e-12	1.87e-09
Foxj1	123.464	-3.23052	0.315135	-7.07797	1.46e-12	7.39e-10
Gbp2	145.715	-3.17158	0.393364	-5.52053	3.38e-08	8.64e-06
Scn3b	103.493	-3.01937	0.294806	-6.84983	7.39e-12	3.25e-09
A930001C03Rik	19.444	-3.00154	0.516151	-3.87781	0.0001054	0.0124622
Acta2	616.054	-2.95751	0.484283	-4.04207	5.3e-05	0.00663785
Tek	246.841	-2.8919	0.22487	-8.4133	3.99e-17	3.59e-14
Mat1a	14.0254	-2.8872	0.520351	-3.62679	0.00028696	0.0308453
Chst15	249.486	-2.86879	0.328359	-5.69131	1.26e-08	3.36e-06
Zfp365	1051.53	-2.83725	0.20376	-9.01677	1.94e-19	2.16e-16
Dcxr	268.244	-2.80837	0.195392	-9.25512	2.14e-20	2.7e-17
AI661453	352.761	-2.78702	0.225532	-7.9236	2.31e-15	1.56e-12
Ak1	783.642	-2.71317	0.13563	-12.6312	1.42e-36	2.99e-33
Smad7	461.038	-2.68297	0.248374	-6.77594	1.24e-11	5.2e-09
Tmem63a	192.705	-2.60079	0.256844	-6.23254	4.59e-10	1.58e-07
X9230114K14Rik	108.185	-2.54084	0.259607	-5.93528	2.93e-09	9.1e-07
Dok2	430.86	-2.53694	0.192861	-7.96915	1.6e-15	1.12e-12
Gbp2b	104.876	-2.52996	0.344238	-4.44448	8.81e-06	0.00138895
Kynu	42.2091	-2.49591	0.349779	-4.27672	1.9e-05	0.00280327
Sytl1	117.693	-2.49472	0.29849	-5.00759	5.51e-07	0.00011849
Syt12	54.3792	-2.4605	0.370168	-3.94552	7.96e-05	0.00965645
Cryab	119.797	-2.44874	0.383187	-3.78076	0.00015635	0.0177116
Plcd4	69.8879	-2.42547	0.261434	-5.45251	4.97e-08	1.25e-05
Inpp5d	702.764	-2.42415	0.305476	-4.66208	3.13e-06	0.00054635
Acta1	480.46	-2.38064	0.372045	-3.71095	0.00020649	0.022711
F5	123.565	-2.379	0.363062	-3.79827	0.00014571	0.0166059
Wnt4	160.961	-2.32433	0.254026	-5.21337	1.85e-07	4.39e-05
S100a6	234.408	-2.31684	0.254624	-5.17169	2.32e-07	5.35e-05
S100a10	925.199	-2.29563	0.180589	-7.17448	7.26e-13	3.92e-10
Crispld1	86.6396	-2.27528	0.22113	-5.76712	8.06e-09	2.35e-06
Krt19	545.286	-2.27503	0.219963	-5.79655	6.77e-09	2.02e-06
Metrnl	55.3428	-2.25348	0.270171	-4.63957	3.49e-06	0.00058972
Fermt1	293.065	-2.23317	0.197336	-6.24909	4.13e-10	1.45e-07
X1700007K13Rik	155.982	-2.22878	0.248198	-4.95079	7.39e-07	0.00015366
Ddit4l	322.953	-2.22794	0.170458	-7.20374	5.86e-13	3.26e-10
Wnt7b	132.05	-2.22213	0.270913	-4.51116	6.45e-06	0.00104251
Arap2	572.47	-2.18638	0.212549	-5.58169	2.38e-08	6.26e-06
Tacstd2	98.0187	-2.15617	0.280964	-4.11501	3.87e-05	0.00519449
Tagln	2690.49	-2.15414	0.269412	-4.28393	1.84e-05	0.00273519
Perp	690.483	-2.15279	0.0969274	-11.8933	1.28e-32	2.43e-29
X1700003M07Rik	61.2609	-2.14745	0.308519	-3.71923	0.00019983	0.0221072
Trp53inp1	3812.29	-2.13499	0.160403	-7.07585	1.49e-12	7.39e-10
Klhdc7a	99.7134	-2.12683	0.307611	-3.66316	0.00024912	0.0270856
Tap1	289.934	-2.10459	0.193393	-5.71163	1.12e-08	3.07e-06
Lif	177.529	-2.08581	0.16089	-6.74874	1.49e-11	6.13e-09
Igfbp3	1077.62	-2.05782	0.149256	-7.08727	1.37e-12	7.19e-10
Col2a1	938.04	-2.03346	0.194958	-5.30094	1.15e-07	2.79e-05
Sp6	417.718	-1.98534	0.21842	-4.51122	6.45e-06	0.00104251
Fgf15	269.345	-1.97653	0.170638	-5.72281	1.05e-08	3e-06
Pid1	455.815	-1.96826	0.120914	-8.00787	1.17e-15	8.49e-13
Eng	529.936	-1.91649	0.185644	-4.93681	7.94e-07	0.00016329
Fmr1nb	131.97	-1.87324	0.243326	-3.58876	0.00033225	0.0353119
Zak	841.887	-1.842	0.108361	-7.77028	7.83e-15	5.11e-12
S100a11	850.6	-1.78672	0.193555	-4.06459	4.81e-05	0.00610928
Btg2	1121.51	-1.74973	0.14421	-5.1989	2e-07	4.68e-05
Cbr3	395.818	-1.7369	0.147359	-5.0007	5.71e-07	0.00012142
Fam83h	853.607	-1.71577	0.153857	-4.65218	3.28e-06	0.00056486
Slc6a15	603.503	-1.68994	0.130686	-5.2794	1.3e-07	3.1e-05
Col5a2	130.659	-1.67778	0.192388	-3.52298	0.00042672	0.0441544
Slc19a2	1229.78	-1.60277	0.0926538	-6.50556	7.74e-11	2.87e-08
Platr21	117.908	-1.60251	0.161623	-3.72787	0.00019311	0.0214892
Azin2	270.474	-1.534	0.133319	-4.00545	6.19e-05	0.00765356
Bbc3	905.179	-1.53114	0.127329	-4.17137	3.03e-05	0.00418097
Serpine2	1037	-1.53026	0.117908	-4.49723	6.88e-06	0.00110371
Igdcc4	1978.12	-1.50346	0.144062	-3.49477	0.00047446	0.0485184
Aen	4193.48	-1.47298	0.082748	-5.71596	1.09e-08	3.03e-06
Aim2	707.026	1.51819	0.100576	5.15225	2.57e-07	5.87e-05
Ero1lb	82.1952	1.60537	0.168945	3.58324	0.00033936	0.0356666
Psma8	352.926	1.6467	0.147992	4.36986	1.24e-05	0.0018816
Adck3	347.816	1.6926	0.180727	3.83227	0.00012696	0.0147357
Naa11	322.028	1.76539	0.174737	4.38024	1.19e-05	0.00180867
Cdyl2	986.585	1.77553	0.184451	4.20455	2.62e-05	0.00372107
Ebf1	176.669	1.81407	0.194375	4.18815	2.81e-05	0.00391204
Dll1	598.224	1.82983	0.181754	4.56568	4.98e-06	0.00082623
Liph	402.913	1.83476	0.22364	3.73259	0.00018952	0.021215
Dlc1	2158.79	1.85109	0.168777	5.04269	4.59e-07	0.00010098
Rex2	2335.32	1.87557	0.187853	4.66092	3.15e-06	0.00054635
Dlgap3	812.975	1.89826	0.17531	5.12386	2.99e-07	6.66e-05
Gm13247	1338.75	1.90197	0.219752	4.1045	4.05e-05	0.00533998
Zfp936	787.889	1.92389	0.230008	4.01679	5.9e-05	0.00734276
Zeb1	472.549	1.93512	0.19639	4.76154	1.92e-06	0.00035632
Epas1	441.247	1.96711	0.269893	3.5833	0.00033929	0.0356666
Klf2	2352.17	1.98436	0.243485	4.0428	5.28e-05	0.00663785
Zfp600	1593.41	1.98859	0.20525	4.81651	1.46e-06	0.00027638
Esrrb	4835.27	2.11417	0.227956	4.88768	1.02e-06	0.00020318
Tex14	237.291	2.12369	0.282194	3.982	6.83e-05	0.00836305
Rbm44	107.612	2.14835	0.267801	4.28806	1.8e-05	0.00270613
Ubap1l	49.1721	2.16362	0.319109	3.64645	0.00026588	0.0287428
Lix1l	300.789	2.16537	0.198229	5.8789	4.13e-09	1.26e-06
Grin2c	52.0264	2.17389	0.256705	4.57291	4.81e-06	0.00080525
Sohlh2	115.133	2.17872	0.26597	4.4318	9.35e-06	0.00146109
Gm1564	708.317	2.18047	0.221912	5.31952	1.04e-07	2.56e-05
Lincenc1	3582.63	2.18564	0.197827	5.99332	2.06e-09	6.48e-07
Piwil2	348.274	2.21579	0.197009	6.17124	6.78e-10	2.29e-07
Txnip	13572.1	2.26251	0.165523	7.62738	2.4e-14	1.51e-11
Tbx15	81.2178	2.26344	0.288007	4.38684	1.15e-05	0.00176893
Zic1	64.4765	2.29118	0.337659	3.82392	0.00013135	0.0150594
Gata4	90.8682	2.29495	0.226434	5.71889	1.07e-08	3.03e-06
Dppa2	1272.73	2.3093	0.214628	6.10034	1.06e-09	3.51e-07
Gm10324	371.423	2.31666	0.311981	4.22033	2.44e-05	0.00354995
Efhd1	113.33	2.31701	0.218298	6.03308	1.61e-09	5.16e-07
Alox5ap	58.0348	2.33678	0.30267	4.4166	1e-05	0.00155475
Syt6	43.5831	2.41936	0.284345	4.99168	5.99e-07	0.00012582
Dnmt3l	3601.6	2.46014	0.261899	5.5752	2.47e-08	6.41e-06
Pramel1	40.9229	2.49939	0.385658	3.88788	0.00010112	0.0120316
Aqp3	391.974	2.60571	0.277083	5.79504	6.83e-09	2.02e-06
Sox21	252.302	2.62956	0.217433	7.49452	6.65e-14	4.06e-11
Phf11d	310.919	2.67366	0.256976	6.5129	7.37e-11	2.79e-08
Rpl39l	152.39	2.69072	0.346929	4.87338	1.1e-06	0.00021396
Triml1	303.364	2.71514	0.363373	4.72005	2.36e-06	0.00042482
Cdkn2a	185.377	2.72946	0.191513	9.03051	1.71e-19	2.02e-16
Esx1	71.1676	2.75228	0.25229	6.94548	3.77e-12	1.74e-09
Dppa3	86.2309	2.76791	0.413603	4.27441	1.92e-05	0.00281045
Taf7l	65.024	2.81951	0.436883	4.16476	3.12e-05	0.00424196
Six1	204.875	2.85362	0.222501	8.33084	8.03e-17	6.6e-14
Zyg11a	114.603	2.87023	0.443557	4.21644	2.48e-05	0.00355697
Trim52	35.1862	2.91903	0.49746	3.85765	0.00011448	0.0133692
Tcl1	490.926	3.06184	0.532585	3.87139	0.00010821	0.0127156
Triml2	785.889	3.16187	0.256242	8.43681	3.26e-17	3.08e-14
LOC105245869	10.3961	3.51252	0.670823	3.74543	0.00018009	0.020279
X2410141K09Rik	578.082	3.61317	0.32581	8.02054	1.05e-15	7.97e-13
Nr5a2	482.233	3.76716	0.454636	6.08654	1.15e-09	3.76e-07
Gsx1	22.309	4.26699	0.487351	6.70356	2.03e-11	8.19e-09
Zscan4f	55.1183	4.2702	0.780626	4.18921	2.8e-05	0.00391204
Gm5662	18.869	5.18037	1.13848	3.67187	0.00024078	0.0263296
Hlx	11.3471	6.00824	1.01667	4.92612	8.39e-07	0.00017063
Zscan4b	26.587	6.17326	1.11261	4.64965	3.33e-06	0.00056669
Apol7b	0.787017	15.7898	3.03756	4.86897	1.12e-06	0.00021655
A530013C23Rik	0.179976	20.5382	4.76104	4.10377	4.06e-05	0.00533998
Hcst	0.179976	20.5382	4.76104	4.10377	4.06e-05	0.00533998
Gm10640	0.150044	20.8449	4.76103	4.16819	3.07e-05	0.00420888
Cphx2	21.8689	22.3167	4.75816	4.48003	7.46e-06	0.00118647
Cd200r2	0.44326	23.1824	4.57161	4.85221	1.22e-06	0.00023331
Klhl6	0.307139	23.6277	4.76614	4.74759	2.06e-06	0.00037446
X4933425L06Rik	0.374182	25.5164	4.78065	5.12826	2.92e-07	6.59e-05

## Sheet: Table S2
		WT SEP			P53-/- SEP					WT CO-CULT			P53-/- CO-CULT				WT CO-CULT
	Day	Cell number^5	SD	N number	Cell number^5	SD	N number		Day	Cell number^5	SD	N number	Cell number^5	SD	N number
16000
	d0	0.016	0	3	0.016	0	3		d0	0.008	0	3	0.008	0	3
	d1	0.0476667	0.0085049	3	0.053	0.007	3		d1	0.0256667	0.00208167	3	0.0286667	0.00416333	3
	d2	0.263333	0.0665833	3	0.32	0.01	3		d2	0.136667	0.0057735	3	0.173	0.0213776	3
	d3	0.98	0.168226	3	1.78667	0.240901	3		d3	0.393333	0.0321455	3	0.68	0.0888819	3
	d4	2.78667	0.877629	3	3.70333	0.300056	3		d4	0.833333	0.178979	3	2.69667	0.584494	3
		Growth rate			Growth rate					Growth rate			Growth rate				Rate Elimination
	d1-2	5.52448			6.03774					5.32467			6.03488				0.187805
	d2-3	3.72152			5.58333					2.87805			3.93064				0.347458
	d3-4	2.84354			2.07276					2.11864			3.96569				0.472
80000
	d0	0.08	0	3	0.08	0	3		d0	0.04	0	3	0.04	0	3
	d1	0.333333	0.149778	3	0.336667	0.0950438	3		d1	0.123333	0.0485627	3	0.171667	0.0500833	3
	d2	1.33	0.350856	3	1.35667	0.342685	3		d2	0.405	0.134288	3	0.8	0.175784	3
	d3	2.75667	0.160104	3	4.12667	0.469184	3		d3	0.823333	0.160935	3	2.59333	0.15308	3
	d4	4.53667	0.747016	3	6.62333	0.82803	3		d4	0.82	0.27074	3	4.81333	0.277909	3
		Growth rate			Growth rate					Growth rate			Growth rate				Rate Elimination
	d1-2	3.99			4.0297					3.28378			4.66019				0.304527
	d2-3	2.07268			3.04177					2.03292			3.24167				0.491903
	d3-4	1.64571			1.60501					0.995951			1.85604				1.00407
200000
	d0	0.2	0	3	0.2	0	3		d0	0.1	0	3	0.1	0	3
	d1	0.81	0.07	3	0.663333	0.0503322	3		d1	0.4	0.03	3	0.396667	0.0665833	3
	d2	2.41667	0.20108	3	2.62333	0.423596	3		d2	1.10333	0.172143	3	1.34333	0.215948	3
	d3	3.24667	0.100167	3	4.19	0.229129	3		d3	1.08333	0.102632	3	2.94	0.335112	3
	d4	3.48333	0.100167	3	4.67	0.186815	3		d4	0.44	0.0818535	3	3.79667	0.469716	3
		Growth rate			Growth rate					Growth rate			Growth rate				Rate Elimination
	d1-2	2.98354			3.95477					2.75833			3.38655				0.362538
	d2-3	1.34345			1.5972					0.981873			2.18859				1.01846
	d3-4	1.0729			1.11456					0.406154			1.29138				2.46212
1000000
	d0	1	0	3	1	0	3		d0	0.5	0	3	0.5	0	3
	d1	2.48667	0.1823	3	2.49667	0.313422	3		d1	1.24	0.151327	3	1.23667	0.220303	3
	d2	3.99667	0.273008	3	4.43	0.212838	3		d2	1.55333	0.0981496	3	2.47333	0.380044	3
	d3	4.37333	0.226789	3	5.26	0.529434	3		d3	1.47667	0.113725	3	3.66667	0.674487	3
	d4	4.75	0.522015	3	4.93333	0.378594	3		d4	0.946667	0.185831	3	4.03667	0.207445	3
		Growth rate			Growth rate					Growth rate			Growth rate				Rate Elimination
	d1-2	1.60724			1.77437					1.25269			2				0.798283
	d2-3	1.09425			1.18736					0.950644			1.48248				1.05192
	d3-4	1.08613			0.937896					0.641084			1.10091				1.55986

## Sheet: Table S3
		Proportion of WT cells in coculture						Elimination Rate					Elimination Rate
		1 to 1	1 to 3	1 to 5	1 to 10			1 to 1	1 to 3	1 to 5	1 to 10			1 to 1	1 to 3	1 to 5	1 to 10
	Day												Mean
Experiment 1	d1	57	31	22	10								d1-2	1.11837	1.1537	1.21011	1.42262
	d2	53	27	20	10		d1-2	1.07547	1.14815	1.1	1		d2-3	1.41599	1.65321	1.79365	1.86939
	d3	40	22	12	7		d2-3	1.325	1.22727	1.66667	1.42857		d3-4	2.36161	2.84292	3.0068	3.19048
	d4	27	12	6	3		d3-4	1.48148	1.83333	2	2.33333		SDEV
														0.124639	0.24429	0.210451	0.707282
Experiment 2	d0	36	17	8	5									0.507725	0.718889	0.812577	0.533467
	d1	57	30	22	10									0.75403	1.32158	1.02175	1.01575
	d2	49	23	17	8		d1-2	1.16327	1.30435	1.29412	1.25
	d3	35	15	10	5		d2-3	1.4	1.53333	1.7	1.6
	d4	15	4	3	2		d3-4	2.33333	3.75	3.33333	2.5
Experiment 3	d0	50	25	17	8
	d1	55	30	18	10
	d2	50	23	14	8		d1-2	1.1	1.30435	1.28571	1.25
	d3	37	15	9	5		d2-3	1.35135	1.53333	1.55556	1.6
	d4	10	3	2	1		d3-4	3.7	5	4.5	5
Experiment 4	d0	40	20	13	6
	d1	56	33	19	8
	d2	43	22	14	6		d1-2	1.30233	1.5	1.35714	1.33333
	d3	18	7	4	2		d2-3	2.38889	3.14286	3.5	3
	d4	6	2	1	0.5		d3-4	3	3.5	4	4
Experiment 5	d0	58	34	22	13
	d1	53	26	18	9
	d2	52	23	17	8		d1-2	1.01923	1.13043	1.05882	1.125
	d3	37	16	10	5		d2-3	1.40541	1.4375	1.7	1.6
	d4	17	7	4	2		d3-4	2.17647	2.28571	2.5	2.5
Experiment 6	d0	51	26	17	9
	d1	60	33	21	13
	d2	64	40	24	13		d1-2	0.9375	0.825	0.875	1
	d3	46	22	15	7		d2-3	1.3913	1.81818	1.6	1.85714
	d4	25	9	5	2		d3-4	1.84	2.44444	3	3.5
Experiment 7	d0	46	27	18	10
	d1	32	19	15	6
	d2	26	22	10	2		d1-2	1.23077	0.863636	1.5	3
	d3	40	25	12	1		d2-3	0.65	0.88	0.833333	2
	d4	20	23	7	0.4		d3-4	2	1.08696	1.71429	2.5

## Sheet: Table S4
Antibody	Company	Cataligue number	RRID	Dilution	Experiment
Rabbit anti-Cleaved CASPASE-8 (Asp-387)(D582)	Cell Signaling Technology	CST 8592, batch 8	RRID:AB_10891784	1:300	WB, IF
Rabbit anti-Cleaved Caspase-3	Cell Signaling Technology	CST-9664, batch 22	RRID:AB_2070042	1:100-200	FACS
Mouse anti-Sox1	BD Biosciences	BD 560749, batch 2045824	RRID:AB_399888	1:400	IF
Rabbit anti-E-Cadherin (24E18)	Cell Signaling Technology	CST-3195, batch 15	RRID:AB_2070042	1:600	IF
Mouse anti-N-cadherin	BD transduction	BD 610920, batch 1096305	RRID:AB_2077527	1:200	IF
Donkey anti-rabbit Alexa Fluor 647	Invitrogen	A31573, batch 2420695	RRID:AB_143157	1:500	IF
Goat anti-mouse Alexa Fluor 488	Invitrogen	A11017, batch 2184316	RRID:AB_2534069	1:500	If
Mouse anti-p53 (1C12)	Cell Signaling Technology	CST 2524, batch 17	RRID:AB_331743	1:1000	WB
Goat anti-mouse HRP conjugated	Santa Cruz Biotechnology	sc-2005	RRID:AB_631736	1:5000	WB
Rabbit anti-α-Tubulin	Cell Signaling Technology	CST- 2144	RRID:AB_2210548	1:100	WB
Rabbit anti-BCL2 (N19)	Santa Cruz Biotechnology	sc-492, batch L1311	RRID:AB_2064290	1:1000	WB
Rat anti-NANOG	eBioScience	14-5761-80	RRID:AB_763613	1:100	IF
Mouse anti-ATPB	Abcam	ab14730	RRID:AB_301438	1:200	WB
